# Supplementary material for: Identification of a Potential PGK1 Inhibitor with the Suppression of Breast Cancer Cells Using Virtual Screening and Molecular Docking
Source: Pharmaceuticals (Basel). 2024 Dec 5;17(12):1636. doi: 10.3390/ph17121636 (PMC11676932; doi:10.3390/ph17121636)
Supplement: Supplementary file 1 [file pharmaceuticals-17-01636-s001.zip]

Archive with 8 entries (8 files):
- Figure S1.tif
- Figure S2.tif
- Figure S3.tif
- pharmaceuticals-3339364-supplementary.pdf
- Table S1.pdf
- Table S2.pdf
- Table S3.xlsx
- Table S4.xlsx
