# Supplementary material for: Identification of a Potential PGK1 Inhibitor with the Suppression of Breast Cancer Cells Using Virtual Screening and Molecular Docking
Source: Pharmaceuticals (Basel). 2024 Dec 5;17(12):1636. doi: 10.3390/ph17121636 (PMC11676932; doi:10.3390/ph17121636)
Supplement: Supplementary file 1 [file pharmaceuticals-17-01636-s001.zip › Table S3.xlsx]

## Sheet: Sheet1
Table S3. Results of GO enrichment analysis.
ONTOLOGY	ID	Description	p.adjust	geneID
BP	GO:0003158	endothelium development	0.00024937	CLDN3/CXCL10/CXCR4/EZR/VEGFA/ACVRL1/CD34/CDH5/CLDN5/EDNRB/FZD4/NOTCH4/PDE2A/RAPGEF3/ROBO4/TMEM100/TNMD
BP	GO:0031589	cell-substrate adhesion	0.00030056	CDK5/COL1A1/FN1/MDK/P4HB/PLAU/VEGFA/ACVRL1/APOD/CCL21/CCL28/CD34/CD36/CX3CL1/EGFLAM/FAM107A/FZD4/GAS6/GPM6B/HOXA7/ITGA7/LIMS2/LYVE1/SFRP1/SORBS1/VIT/VWF
BP	GO:0045446	endothelial cell differentiation	0.000382645	CLDN3/CXCR4/EZR/VEGFA/ACVRL1/CDH5/CLDN5/EDNRB/FZD4/NOTCH4/PDE2A/RAPGEF3/ROBO4/TMEM100/TNMD
BP	GO:0010810	regulation of cell-substrate adhesion	0.000382645	COL1A1/FN1/MDK/P4HB/PLAU/VEGFA/ACVRL1/APOD/CCL21/CCL28/CD36/CX3CL1/EGFLAM/FAM107A/FZD4/GPM6B/HOXA7/LIMS2/SFRP1/VIT
BP	GO:0050673	epithelial cell proliferation	0.000453769	FAP/MDK/SULF1/UHRF1/VEGFA/ACVRL1/ALDH1A2/APLNR/CAV1/CAV2/CD34/CDKN1C/EDNRB/EGF/EGFL7/FGF2/GPC3/HOXA5/KIT/LEP/LIMS2/MMRN2/PPARG/PTN/SFRP1/SIDT2/STAT5A/TGFBR3/TNFSF12/TNMD/TWIST1
BP	GO:0001570	vasculogenesis	0.000453769	SGPL1/VEGFA/APLNR/CAV1/CD34/CITED1/EGFL7/FZD4/NTRK2/RASIP1/TGFBR3/TMEM100
BP	GO:0019216	regulation of lipid metabolic process	0.000498124	ACACB/AKR1C3/ANXA1/APOD/CAV1/CCDC3/CCL21/CES1/CIDEA/CIDEC/FGF2/FMO2/KIT/LEP/MLXIPL/NR1H3/PCK1/PDGFA/PDK4/PPARG/RARRES2/SLC27A1/SORBS1/THRSP/TWIST1
BP	GO:0006935	chemotaxis	0.000547559	BSG/CXCL10/CXCL9/CXCR4/FPR3/MDK/PLAU/PLAUR/S100A14/VEGFA/ANXA1/CCL14/CCL21/CCL28/CX3CL1/CXCL2/ECSCR/EDNRB/ENPP2/FGF2/GAS6/KIT/LGR6/PDGFA/PTN/RARRES2/ROBO3/SAA1/SEMA3G/TUBB2B
BP	GO:0042330	taxis	0.000547559	BSG/CXCL10/CXCL9/CXCR4/FPR3/MDK/PLAU/PLAUR/S100A14/VEGFA/ANXA1/CCL14/CCL21/CCL28/CX3CL1/CXCL2/ECSCR/EDNRB/ENPP2/FGF2/GAS6/KIT/LGR6/PDGFA/PTN/RARRES2/ROBO3/SAA1/SEMA3G/TUBB2B
BP	GO:0042060	wound healing	0.000549283	ARFGEF1/CLDN3/COMP/CXCR4/FAP/FN1/PLAU/PLAUR/TNFRSF12A/VEGFA/ACVRL1/ANXA1/CAV1/CD34/CD36/CX3CL1/FGF2/GAS6/HBB/NOTCH4/PDGFA/PEAR1/PPARG/PPL/PROS1/SAA1/STXBP1/VWF
BP	GO:1905818	regulation of chromosome separation	0.000549283	BUB1B/CCNB1/CDC20/KNTC1/NCAPD2/RAD21/SMC4/TRIP13/UBE2C/ZWILCH/ZWINT
BP	GO:0001936	regulation of endothelial cell proliferation	0.000591749	MDK/SULF1/VEGFA/ACVRL1/ALDH1A2/APLNR/CAV1/CAV2/EGF/EGFL7/FGF2/LEP/MMRN2/PPARG/STAT5A/TNFSF12/TNMD
BP	GO:0001935	endothelial cell proliferation	0.000591749	MDK/SULF1/VEGFA/ACVRL1/ALDH1A2/APLNR/CAV1/CAV2/CD34/EGF/EGFL7/FGF2/LEP/MMRN2/PPARG/STAT5A/TNFSF12/TNMD
BP	GO:0050678	regulation of epithelial cell proliferation	0.000591749	MDK/SULF1/UHRF1/VEGFA/ACVRL1/ALDH1A2/APLNR/CAV1/CAV2/CDKN1C/EDNRB/EGF/EGFL7/FGF2/GPC3/HOXA5/LEP/LIMS2/MMRN2/PPARG/PTN/SFRP1/STAT5A/TGFBR3/TNFSF12/TNMD/TWIST1
BP	GO:0061028	establishment of endothelial barrier	0.000602188	CLDN3/EZR/VEGFA/CDH5/CLDN5/EDNRB/PDE2A/RAPGEF3/ROBO4
BP	GO:0051216	cartilage development	0.000674886	COL11A1/COL1A1/COMP/MDK/MMP13/SERPINH1/SULF1/TYMS/ACVRL1/ARID5A/EFEMP1/FGF2/GHR/HOXA3/HOXA5/LEP/PKDCC/ZBTB16
BP	GO:0001885	endothelial cell development	0.000674886	CLDN3/EZR/VEGFA/CDH5/CLDN5/EDNRB/PDE2A/RAPGEF3/ROBO4/TNMD
BP	GO:0140014	mitotic nuclear division	0.000675288	BUB1B/CCNB1/CDC20/CDK1/KIF11/KNTC1/NCAPD2/NUSAP1/PRC1/RAD21/SMC4/TPX2/TRIP13/UBE2C/UBE2S/ZWILCH/ZWINT/CAV2/CCDC8/CDKN1C/EGF
BP	GO:0030198	extracellular matrix organization	0.000675288	COL11A1/COL12A1/COL1A1/COL5A2/COMP/FAP/MMP11/MMP13/MMP3/MMP9/SERPINH1/SULF1/ADAMTS5/CAV1/CAV2/DPT/EGFLAM/GAS6/GPM6B/LAMB2/MYH11/OLFML2A/VIT
BP	GO:0043062	extracellular structure organization	0.000675288	COL11A1/COL12A1/COL1A1/COL5A2/COMP/FAP/MMP11/MMP13/MMP3/MMP9/SERPINH1/SULF1/ADAMTS5/CAV1/CAV2/DPT/EGFLAM/GAS6/GPM6B/LAMB2/MYH11/OLFML2A/VIT
BP	GO:0045229	external encapsulating structure organization	0.000675288	COL11A1/COL12A1/COL1A1/COL5A2/COMP/FAP/MMP11/MMP13/MMP3/MMP9/SERPINH1/SULF1/ADAMTS5/CAV1/CAV2/DPT/EGFLAM/GAS6/GPM6B/LAMB2/MYH11/OLFML2A/VIT
BP	GO:0051304	chromosome separation	0.000675288	BUB1B/CCNB1/CDC20/KNTC1/NCAPD2/RAD21/SMC4/TRIP13/UBE2C/ZWILCH/ZWINT
BP	GO:0050900	leukocyte migration	0.000675288	BSG/CXCL10/CXCL9/CXCR4/MDK/S100A14/VEGFA/ANXA1/APOD/CCL14/CCL21/CCL28/CD34/CX3CL1/CXCL2/EDNRB/GAS6/HOXA7/ITGA7/JAM2/KIT/LEP/LYVE1/PTN/RARRES2/SAA1
BP	GO:0045765	regulation of angiogenesis	0.000700619	CXCL10/CXCR4/MDK/PGK1/SULF1/VEGFA/ACVRL1/APLNR/CD34/CDH5/CLDN5/ECSCR/FGF2/HOXA5/HSPB6/LEP/NPR1/PPARG/RAPGEF3/SFRP1/SPRY2/TNFSF12/TNMD/TWIST1
BP	GO:0051235	maintenance of location	0.000702393	CDK5/CXCL10/CXCL9/KDELR3/TMED2/ACACB/ACVR1C/APLNR/ATP1A2/CAV1/CCL21/CD36/CES1/CIDEA/CIDEC/CX3CL1/DMD/FGF2/GSTM2/LEP/LPL/MYZAP/NR1H3/PPARG
BP	GO:1903034	regulation of response to wounding	0.000702393	ARFGEF1/CLDN3/CXCR4/FAP/MDK/PLAU/PLAUR/SPP1/TNFRSF12A/ANXA1/CAV1/CD36/FGF2/PDGFA/PROS1/PTN
BP	GO:0006631	fatty acid metabolic process	0.000721422	LYPLA1/SGPL1/ACACB/ACSM5/ACSS2/AKR1C1/AKR1C2/AKR1C3/ANXA1/CAV1/CD36/CES1/FMO2/GPAM/GSTM2/LEP/LPL/MGLL/MLXIPL/NR1H3/PCK1/PDK4/PPARG/PTGDS/SLC27A1/TWIST1
BP	GO:0033047	regulation of mitotic sister chromatid segregation	0.000721422	BUB1B/CCNB1/CDC20/CDK1/KNTC1/RAD21/TRIP13/ZWILCH/ZWINT
BP	GO:1901342	regulation of vasculature development	0.000721422	CXCL10/CXCR4/MDK/PGK1/SULF1/VEGFA/ACVRL1/APLNR/CD34/CDH5/CLDN5/ECSCR/FGF2/HOXA5/HSPB6/LEP/NPR1/PPARG/RAPGEF3/SFRP1/SPRY2/TNFSF12/TNMD/TWIST1
BP	GO:0007088	regulation of mitotic nuclear division	0.000721422	BUB1B/CCNB1/CDC20/KNTC1/NUSAP1/RAD21/TRIP13/UBE2C/ZWILCH/ZWINT/CAV2/CCDC8/EGF
BP	GO:0061448	connective tissue development	0.000760392	COL11A1/COL1A1/COMP/MDK/MMP13/SERPINH1/SULF1/TYMS/ACVRL1/ARID5A/CD34/EFEMP1/FGF2/GHR/HOXA3/HOXA5/LEP/LPL/PKDCC/PPARG/ZBTB16
BP	GO:0034308	primary alcohol metabolic process	0.00117921	HSD17B6/ACSS2/ADH1B/ADH1C/AKR1C1/AKR1C2/AKR1C3/ALDH1A2/EDNRB/GPD1/LIPE/RBP4
BP	GO:0000302	response to reactive oxygen species	0.00118489	CDK1/COL1A1/EZH2/GCH1/MAPK13/MMP3/MMP9/PCNA/PPIF/SDC1/ANXA1/APOD/CD36/CRYAB/HBA1/HBB/SOD3
BP	GO:0000070	mitotic sister chromatid segregation	0.00118489	BUB1B/CCNB1/CDC20/CDK1/KIF11/KNTC1/NCAPD2/NUSAP1/PRC1/RAD21/SMC4/TPX2/TRIP13/UBE2C/ZWILCH/ZWINT
BP	GO:0048511	rhythmic process	0.00120664	CDK1/CDK5/DTL/EZH2/INHBA/MDK/PCNA/SGPL1/SIAH2/TOP2A/TYMS/FZD4/HLF/LEP/NR1H3/NTRK2/OXTR/PPARG/PTGDS/PTN/TWIST1
BP	GO:0010965	regulation of mitotic sister chromatid separation	0.00124285	BUB1B/CCNB1/CDC20/KNTC1/RAD21/TRIP13/UBE2C/ZWILCH/ZWINT
BP	GO:1901654	response to ketone	0.00131029	GJB2/INHBA/PCNA/SMYD3/SPP1/TYMS/AKR1C2/AKR1C3/CAV1/CCL21/GAS6/GNAI1/NR1H3/OXTR/PCK1/SFRP1/TGFBR3
BP	GO:0019915	lipid storage	0.00162457	ACACB/ACVR1C/CAV1/CD36/CES1/CIDEA/CIDEC/LEP/LPL/NR1H3/PPARG
BP	GO:0051306	mitotic sister chromatid separation	0.00162457	BUB1B/CCNB1/CDC20/KNTC1/RAD21/TRIP13/UBE2C/ZWILCH/ZWINT
BP	GO:0048545	response to steroid hormone	0.00162457	COL1A1/GJB2/INHBA/PCNA/SDC1/SMYD3/SPP1/TYMS/AKR1C3/ANXA1/ATP1A2/CAV1/CDO1/FAM107A/GHR/NR1H3/NR3C2/OXTR/PCK1/PTGDS/SFRP1/TRIM68
BP	GO:0033046	negative regulation of sister chromatid segregation	0.00162457	BUB1B/CCNB1/CDC20/KNTC1/RAD21/TRIP13/ZWILCH/ZWINT
BP	GO:0033048	negative regulation of mitotic sister chromatid segregation	0.00162457	BUB1B/CCNB1/CDC20/KNTC1/RAD21/TRIP13/ZWILCH/ZWINT
BP	GO:0045841	negative regulation of mitotic metaphase/anaphase transition	0.00162457	BUB1B/CCNB1/CDC20/KNTC1/RAD21/TRIP13/ZWILCH/ZWINT
BP	GO:2000816	negative regulation of mitotic sister chromatid separation	0.00162457	BUB1B/CCNB1/CDC20/KNTC1/RAD21/TRIP13/ZWILCH/ZWINT
BP	GO:0061041	regulation of wound healing	0.00178013	ARFGEF1/CLDN3/CXCR4/FAP/PLAU/PLAUR/TNFRSF12A/ANXA1/CAV1/CD36/FGF2/PDGFA/PROS1
BP	GO:0007160	cell-matrix adhesion	0.00178013	CDK5/FN1/PLAU/VEGFA/ACVRL1/APOD/CCL21/CCL28/CD34/CD36/CX3CL1/FAM107A/GPM6B/HOXA7/ITGA7/LYVE1/SFRP1/SORBS1
BP	GO:0035987	endodermal cell differentiation	0.00178013	COL11A1/COL12A1/COL5A2/FN1/INHBA/MMP9/ITGA7/LAMB3
BP	GO:0030595	leukocyte chemotaxis	0.00181144	BSG/CXCL10/CXCL9/CXCR4/MDK/S100A14/VEGFA/ANXA1/CCL14/CCL21/CX3CL1/CXCL2/EDNRB/GAS6/KIT/PTN/RARRES2/SAA1
BP	GO:0051985	negative regulation of chromosome segregation	0.00191271	BUB1B/CCNB1/CDC20/KNTC1/RAD21/TRIP13/ZWILCH/ZWINT
BP	GO:1902100	negative regulation of metaphase/anaphase transition of cell cycle	0.00191271	BUB1B/CCNB1/CDC20/KNTC1/RAD21/TRIP13/ZWILCH/ZWINT
BP	GO:1905819	negative regulation of chromosome separation	0.00191271	BUB1B/CCNB1/CDC20/KNTC1/RAD21/TRIP13/ZWILCH/ZWINT
BP	GO:1905330	regulation of morphogenesis of an epithelium	0.00192916	CXCL10/MDK/SULF1/VEGFA/EGF/FGF2/MMRN2/PDGFA/SFRP1
BP	GO:0001667	ameboidal-type cell migration	0.00216529	FAP/FN1/MMP9/S100P/SGPL1/VEGFA/ACVR1C/ACVRL1/AKAP12/ANXA1/CD248/CDH5/DAAM2/EDNRB/EGF/ENPP2/FGF2/GPC3/KIT/MEOX2/MMRN2/PPARG/PTN/SEMA3G/STAT5A/TNFSF12/TNS1/TWIST1
BP	GO:0003018	vascular process in circulatory system	0.00220007	COMP/GCH1/VEGFA/AKAP12/ATP1A2/CAV1/CD36/CDH5/CLDN5/EDNRB/HBB/LEP/NPR1/OXTR/PDE2A/SLC16A7/SLC27A1/SLC4A4/SOD3
BP	GO:0035633	maintenance of blood-brain barrier	0.0022547	CLDN3/VEGFA/CDH5/CLDN5/DMD/ESAM/JAM2
BP	GO:0042542	response to hydrogen peroxide	0.00230436	CDK1/COL1A1/EZH2/MAPK13/PCNA/PPIF/SDC1/ANXA1/CRYAB/HBA1/HBB
BP	GO:0000819	sister chromatid segregation	0.0023532	BUB1B/CCNB1/CDC20/CDK1/KIF11/KNTC1/NCAPD2/NUSAP1/PRC1/RAD21/SMC4/TOP2A/TPX2/TRIP13/UBE2C/ZWILCH/ZWINT
BP	GO:0042180	cellular ketone metabolic process	0.00244693	HSD17B6/ACACB/AIFM2/AKR1C1/AKR1C2/AKR1C3/ANXA1/CAV1/CES1/EDNRB/FMO2/GPD1/MLXIPL/NR1H3/PDK4/PPARG/TWIST1
BP	GO:2001238	positive regulation of extrinsic apoptotic signaling pathway	0.00252951	INHBA/TNFRSF12A/CAV1/G0S2/PPP2R1B/SFRP1/SRPX/TNFSF12
BP	GO:0051591	response to cAMP	0.00252951	BSG/COL1A1/EZR/SDC1/CDO1/CITED1/GPD1/PCK1/PDE2A/RAPGEF3
BP	GO:0072001	renal system development	0.00263203	APH1A/EZH2/MMP9/SDC1/SGPL1/SULF1/VEGFA/ALDH1A2/CD34/CDKN1C/CITED1/EDNRB/FGF2/GPC3/IRX1/LAMB2/MME/PDGFA/RBP4/SFRP1/ZBTB16
BP	GO:0006869	lipid transport	0.00263203	INHBA/LYPLA1/SPP1/VMP1/ABCA5/ABCA8/ABCA9/AKR1C1/ANXA1/APOD/CAV1/CD36/CES1/CIDEA/CIDEC/CLU/EGF/FABP4/FZD4/GRAMD1C/LEP/NR1H3/PPARG/RBP4/RBP7/SLC27A1
BP	GO:0010811	positive regulation of cell-substrate adhesion	0.00271774	FN1/MDK/P4HB/VEGFA/CCL21/CCL28/CD36/CX3CL1/EGFLAM/LIMS2/SFRP1/VIT
BP	GO:0010883	regulation of lipid storage	0.00271774	ACACB/CD36/CES1/CIDEA/LEP/LPL/NR1H3/PPARG
BP	GO:0043434	response to peptide hormone	0.00286961	BSG/COL1A1/GJB2/INHBA/ACVR1C/ANXA1/CAV1/CAV2/CDO1/CITED1/EDNRB/GHR/GNAI1/LEP/OXTR/PCK1/PDK4/PID1/PPARG/RARRES2/SIK2/SLC27A1/SORBS1/STAT5A/TGFBR3
BP	GO:0061138	morphogenesis of a branching epithelium	0.00294043	MDK/SULF1/TMED2/VEGFA/CITED1/EGF/FGF2/GPC3/HOXA5/NOTCH4/PDGFA/RASIP1/RSPO3/SFRP1/SPRY2
BP	GO:0001952	regulation of cell-matrix adhesion	0.00294043	PLAU/VEGFA/ACVRL1/APOD/CCL21/CCL28/CD36/CX3CL1/FAM107A/GPM6B/HOXA7/SFRP1
BP	GO:0045834	positive regulation of lipid metabolic process	0.00294043	ANXA1/CCDC3/CCL21/CES1/FGF2/KIT/MLXIPL/NR1H3/PCK1/PPARG/SLC27A1/SORBS1/TWIST1
BP	GO:0006641	triglyceride metabolic process	0.00294043	CAV1/CIDEC/GPAM/GPIHBP1/LIPE/LPL/MGLL/NR1H3/PCK1/SLC27A1/THRSP
BP	GO:0021700	developmental maturation	0.00303597	CDC20/TRIP13/TYMS/VEGFA/YWHAZ/ACVRL1/ALDH1A2/ARHGEF15/CCL21/CDH5/CDKN1C/CHRDL1/CX3CL1/EDNRB/HOXA5/LEP/PALM/PPARG/RELN/STXBP1/ZBTB16
BP	GO:0051783	regulation of nuclear division	0.00304204	BUB1B/CCNB1/CDC20/KNTC1/NUSAP1/RAD21/TRIP13/UBE2C/ZWILCH/ZWINT/CAV2/CCDC8/EGF
BP	GO:0030857	negative regulation of epithelial cell differentiation	0.00312034	EZH2/MMP9/VEGFA/ACVRL1/CAV1/HOXA7/NOTCH4/SPRY2
BP	GO:0045839	negative regulation of mitotic nuclear division	0.00312034	BUB1B/CCNB1/CDC20/KNTC1/RAD21/TRIP13/ZWILCH/ZWINT
BP	GO:0046683	response to organophosphorus	0.00317474	BSG/COL1A1/EZR/SDC1/TYMS/AKR1C1/CDO1/CITED1/GPD1/PCK1/PDE2A/RAPGEF3
BP	GO:0007178	transmembrane receptor protein serine/threonine kinase signaling pathway	0.00317474	COMP/HSP90AB1/INHBA/SULF1/ACVR1C/ACVRL1/CAV2/CDH5/CDKN1C/CHRDL1/CIDEA/CITED1/CLDN5/GAS6/GPC3/IL17RD/PPARG/SFRP1/SPRY2/SPTBN1/TF/TGFBR3/TMEM100/WIF1
BP	GO:0002064	epithelial cell development	0.00341125	CLDN3/CXCR4/EZR/SDC1/TYMS/VEGFA/CDH5/CLDN5/EDNRB/HOXA5/LAMB2/PDE2A/RAPGEF3/ROBO4/SIDT2/TNMD
BP	GO:0031960	response to corticosteroid	0.00346509	GJB2/INHBA/PCNA/SDC1/SMYD3/TYMS/AKR1C3/ANXA1/CDO1/FAM107A/GHR/PCK1/PTGDS
BP	GO:0030856	regulation of epithelial cell differentiation	0.00356775	ESRP1/EZH2/MMP9/VEGFA/ACVRL1/CAV1/CDH5/CDKN1C/CLDN5/FGF2/HOXA7/NOTCH4/SPRY2/TMEM100
BP	GO:0051897	positive regulation of phosphatidylinositol 3-kinase/protein kinase B signal transduction	0.00356775	FN1/HSP90AB1/AKR1C2/AKR1C3/CCL21/CX3CL1/EGF/FGF2/GAS6/KIT/LEP/NTRK2/PDGFA/SPRY2
BP	GO:0001706	endoderm formation	0.0036109	COL11A1/COL12A1/COL5A2/FN1/INHBA/MMP9/ITGA7/LAMB3
BP	GO:0071621	granulocyte chemotaxis	0.0036109	BSG/CXCL10/CXCL9/MDK/S100A14/ANXA1/CCL14/CCL21/CX3CL1/CXCL2/RARRES2/SAA1
BP	GO:0010885	regulation of cholesterol storage	0.0036109	CD36/CES1/LPL/NR1H3/PPARG
BP	GO:1905954	positive regulation of lipid localization	0.00370164	SPP1/ABCA5/ABCA8/ACACB/CAV1/CD36/CES1/CIDEA/LPL/NR1H3/PPARG
BP	GO:0001822	kidney development	0.00370164	APH1A/EZH2/MMP9/SDC1/SGPL1/SULF1/VEGFA/ALDH1A2/CD34/CDKN1C/CITED1/EDNRB/FGF2/GPC3/IRX1/LAMB2/MME/PDGFA/SFRP1/ZBTB16
BP	GO:0050878	regulation of body fluid levels	0.00370164	COMP/FAP/PLAU/PLAUR/VEGFA/APLNR/CAV1/CD36/CDO1/EDNRB/GAS6/HBB/NPR1/NR1H3/OXTR/PDGFA/PEAR1/PROS1/SAA1/STAT5A/STXBP1/VWF
BP	GO:0051983	regulation of chromosome segregation	0.00370164	BUB1B/CCNB1/CDC20/CDK1/KNTC1/NCAPD2/RAD21/SMC4/TRIP13/UBE2C/ZWILCH/ZWINT
BP	GO:0043491	phosphatidylinositol 3-kinase/protein kinase B signal transduction	0.00378047	FCGR3A/FN1/HSP90AB1/AKR1C2/AKR1C3/CCL21/CX3CL1/EGF/FGF2/GAS6/KIT/LEP/NTRK2/PDGFA/PEAR1/RAPGEF3/SPRY2/TMEM100/TWIST1
BP	GO:1901991	negative regulation of mitotic cell cycle phase transition	0.00383331	BUB1B/CCNB1/CDC20/CDK1/DONSON/DTL/EZH2/INHBA/KNTC1/RAD21/TRIP13/ZWILCH/ZWINT/FAM107A/FHL1
BP	GO:0032355	response to estradiol	0.00410731	COL1A1/EZH2/GJB2/PCNA/ALDH1A2/ANXA1/CRYAB/LEP/OXTR/SFRP1/STXBP1
BP	GO:0007584	response to nutrient	0.00444823	COL1A1/CXCL10/SPP1/TYMS/AKR1C3/ALDH1A2/CCL28/GAS6/LEP/LPL/MLXIPL/PPARG/SFRP1
BP	GO:0048568	embryonic organ development	0.00472375	COL11A1/CTHRC1/MFAP2/TMED2/VEGFA/ALDH1A2/APLNR/CDKN1C/CITED1/EFEMP1/HOXA3/HOXA4/HOXA5/HOXA7/KIT/NES/PDGFA/PKDCC/RARRES2/RBP4/RSPO3/SPRY2/TBX15/TUBB2B/TWIST1
BP	GO:0007094	mitotic spindle assembly checkpoint signaling	0.00474728	BUB1B/CCNB1/CDC20/KNTC1/TRIP13/ZWILCH/ZWINT
BP	GO:0071173	spindle assembly checkpoint signaling	0.00474728	BUB1B/CCNB1/CDC20/KNTC1/TRIP13/ZWILCH/ZWINT
BP	GO:0071174	mitotic spindle checkpoint signaling	0.00474728	BUB1B/CCNB1/CDC20/KNTC1/TRIP13/ZWILCH/ZWINT
BP	GO:0045930	negative regulation of mitotic cell cycle	0.00475149	BUB1B/CCNB1/CDC20/CDK1/DONSON/DTL/EZH2/INHBA/KNTC1/MSH2/RAD21/TRIP13/ZWILCH/ZWINT/CDKN1C/FAM107A/FHL1
BP	GO:0001763	morphogenesis of a branching structure	0.0052132	MDK/SULF1/TMED2/VEGFA/CITED1/EGF/FGF2/GPC3/HOXA5/NOTCH4/PDGFA/RASIP1/RSPO3/SFRP1/SPRY2
BP	GO:0060326	cell chemotaxis	0.005218	BSG/CXCL10/CXCL9/CXCR4/MDK/S100A14/VEGFA/ANXA1/CCL14/CCL21/CCL28/CX3CL1/CXCL2/EDNRB/FGF2/GAS6/KIT/PTN/RARRES2/SAA1
BP	GO:0031577	spindle checkpoint signaling	0.00524176	BUB1B/CCNB1/CDC20/KNTC1/TRIP13/ZWILCH/ZWINT
BP	GO:0051784	negative regulation of nuclear division	0.00542373	BUB1B/CCNB1/CDC20/KNTC1/RAD21/TRIP13/ZWILCH/ZWINT
BP	GO:1901988	negative regulation of cell cycle phase transition	0.00560949	BUB1B/CCNB1/CDC20/CDK1/DONSON/DTL/EZH2/FBXO6/INHBA/KNTC1/MSH2/PARP9/RAD21/TRIP13/ZWILCH/ZWINT/FAM107A/FHL1
BP	GO:0001659	temperature homeostasis	0.00577733	CXCR4/MFAP2/VEGFA/ADAMTS5/CAV1/CD36/CIDEA/EDNRB/FABP4/G0S2/LEP/NR1H3/OXTR/SLC27A1
BP	GO:0097305	response to alcohol	0.0058087	CDK1/CLDN3/CLDN7/INHBA/TYMS/AKR1C2/AKR1C3/CCL21/CDO1/CES1/CLDN5/GNAI1/GRAMD1C/LEP/PCK1/SFRP1/TGFBR3
BP	GO:0060074	synapse maturation	0.0058087	CDC20/YWHAZ/ARHGEF15/CHRDL1/PALM/RELN
BP	GO:0071398	cellular response to fatty acid	0.0058087	AKR1C1/AKR1C2/AKR1C3/LPL/PDK4/PID1
BP	GO:2000177	regulation of neural precursor cell proliferation	0.00582181	MDK/VCAN/VEGFA/CX3CL1/EGF/FGF2/LIMS2/NES/PDE9A/PTN
BP	GO:0120254	olefinic compound metabolic process	0.00590497	HSD17B6/ADH1B/ADH1C/AKR1C1/AKR1C2/AKR1C3/ALDH1A2/EDNRB/GSTM2/LIPE/MGLL/PTGDS/RBP4
BP	GO:0015918	sterol transport	0.00603234	ABCA5/ABCA8/AKR1C1/CAV1/CD36/CES1/CLU/EGF/GRAMD1C/LEP/NR1H3/PPARG
BP	GO:0030199	collagen fibril organization	0.00621597	COL11A1/COL12A1/COL1A1/COL5A2/COMP/MMP11/SERPINH1/DPT
BP	GO:0000280	nuclear division	0.00663731	BUB1B/CCNB1/CDC20/CDK1/CKS2/KIF11/KNTC1/NCAPD2/NUSAP1/PRC1/RAD21/RMI1/SMC4/TOP2A/TPX2/TRIP13/UBE2C/UBE2S/ZWILCH/ZWINT/CAV2/CCDC8/CDKN1C/EGF
BP	GO:0060562	epithelial tube morphogenesis	0.00663731	CTHRC1/CXCL10/CXCR4/MDK/TMED2/VEGFA/ACVRL1/APLNR/CITED1/EGF/FGF2/GPC3/HOXA5/IRX1/MMRN2/NOTCH4/RASIP1/SFRP1/SPRY2/TWIST1
BP	GO:0044772	mitotic cell cycle phase transition	0.00684333	BUB1B/CCNB1/CDC20/CDK1/CDK5/CDKN3/CKS2/DONSON/DTL/EZH2/INHBA/KNTC1/MELK/RAD21/RRM2/TRIP13/UBE2C/UBE2S/ZWILCH/ZWINT/ANXA1/CDKN1C/FAM107A/FHL1/NES
BP	GO:0051701	biological process involved in interaction with host	0.00684333	ALYREF/BSG/CDK1/CXCR4/HSP90AB1/LRRC15/P4HB/SLC52A2/TRIM59/CAV1/CAV2/GAS6/PC/TRIM68/ZNF502
BP	GO:0001523	retinoid metabolic process	0.00684333	HSD17B6/ADH1B/ADH1C/AKR1C1/AKR1C3/ALDH1A2/LIPE/RARRES2/RBP4
BP	GO:0048732	gland development	0.00684333	EZH2/MDK/PCNA/SULF1/TYMS/VEGFA/ALDH1A2/ANXA1/CAV1/CDKN1C/CDO1/EGF/FGF2/HOXA3/HOXA5/LIMS2/NOTCH4/OXTR/PCK1/PDGFA/PTN/SFRP1/STAT5A/TGFBR3
BP	GO:0016338	calcium-independent cell-cell adhesion via plasma membrane cell-adhesion molecules	0.00688661	CLDN3/CLDN7/CLDN5/CLDN8/CX3CL1
BP	GO:0001503	ossification	0.0069556	ALYREF/COL11A1/COL1A1/COL5A2/COMP/CTHRC1/MDK/MMP13/SPP1/VCAN/CHRDL1/CITED1/CLEC3B/FGF2/GPC3/GPM6B/IGSF10/LEP/PKDCC/PPARG/PTN/SFRP1/TWIST1/ZBTB16
BP	GO:0033045	regulation of sister chromatid segregation	0.00717852	BUB1B/CCNB1/CDC20/CDK1/KNTC1/RAD21/TRIP13/UBE2C/ZWILCH/ZWINT
BP	GO:0090100	positive regulation of transmembrane receptor protein serine/threonine kinase signaling pathway	0.00717852	HSP90AB1/INHBA/SULF1/ACVRL1/CDH5/CDKN1C/CITED1/GPC3/PPARG/TGFBR3
BP	GO:0034329	cell junction assembly	0.00724972	CDK5/CLDN3/CLDN7/FN1/GJB2/VEGFA/VMP1/ACVRL1/APLNR/APOD/ARHGEF15/CAV1/CDH5/CLDN5/CLDN8/ESAM/FAM107A/GPM6B/LRRN3/NTRK2/OXTR/SFRP1/SORBS1/TLN2
BP	GO:0043270	positive regulation of monoatomic ion transport	0.00743089	CXCL10/CXCL9/VMP1/APLNR/CAV1/CX3CL1/DMD/FHL1/FXYD1/GSTM2/LEP/RELN/SCN4B/STAC2/TESC
BP	GO:1990845	adaptive thermogenesis	0.00743089	CXCR4/MFAP2/VEGFA/ADAMTS5/CAV1/CD36/CIDEA/FABP4/G0S2/LEP/NR1H3/OXTR/S100B
BP	GO:0036293	response to decreased oxygen levels	0.00787808	CLDN3/CXCR4/P4HB/PGK1/PLAU/RAD21/VEGFA/ACVRL1/CAV1/CRYAB/FZD4/LEP/OXTR/PCK1/PPARG/SFRP1/SOD3/TGFBR3/TWIST1
BP	GO:2000027	regulation of animal organ morphogenesis	0.00787808	CTHRC1/SULF1/VEGFA/APCDD1/CD34/FGF2/GPC3/PDGFA/PRICKLE2/RSPO3/SFRP1
BP	GO:0042572	retinol metabolic process	0.00795442	HSD17B6/ADH1B/ADH1C/AKR1C3/ALDH1A2/LIPE/RBP4
BP	GO:0016101	diterpenoid metabolic process	0.0081141	HSD17B6/ADH1B/ADH1C/AKR1C1/AKR1C3/ALDH1A2/LIPE/RARRES2/RBP4
BP	GO:0042445	hormone metabolic process	0.0081141	HSD17B6/P4HB/SGPL1/SPP1/ADH1B/ADH1C/AKR1C1/AKR1C2/AKR1C3/ALDH1A2/EDNRB/GHR/LEP/LIPE/MME/RBP4
BP	GO:0070482	response to oxygen levels	0.0081141	CLDN3/COL1A1/CXCR4/P4HB/PGK1/PLAU/RAD21/VEGFA/ACVRL1/CAV1/CRYAB/FZD4/LEP/OXTR/PCK1/PPARG/SFRP1/SOD3/TGFBR3/TWIST1
BP	GO:0051384	response to glucocorticoid	0.0081141	GJB2/PCNA/SDC1/SMYD3/TYMS/ANXA1/CDO1/FAM107A/GHR/PCK1/PTGDS
BP	GO:0048144	fibroblast proliferation	0.00829749	CCNB1/CDK1/CKS2/FN1/IFI30/CAV1/CD248/GAS6/PDGFA/SFRP1
BP	GO:1903828	negative regulation of protein localization	0.00842126	ABHD17C/CDK5/LRRC15/LYPLA1/RSAD2/TMED2/YWHAZ/ACVR1C/APOD/CD36/GPM6B/NR1H3/PID1/PKDCC/SFRP1
BP	GO:0030301	cholesterol transport	0.00849149	ABCA5/ABCA8/AKR1C1/CAV1/CD36/CES1/CLU/EGF/LEP/NR1H3/PPARG
BP	GO:1900046	regulation of hemostasis	0.00849248	COMP/FAP/PLAU/PLAUR/CAV1/CD36/PDGFA/PROS1
BP	GO:0032373	positive regulation of sterol transport	0.00849248	ABCA5/ABCA8/CAV1/CES1/NR1H3/PPARG
BP	GO:0032376	positive regulation of cholesterol transport	0.00849248	ABCA5/ABCA8/CAV1/CES1/NR1H3/PPARG
BP	GO:0120161	regulation of cold-induced thermogenesis	0.00849248	CXCR4/MFAP2/VEGFA/ADAMTS5/CAV1/CD36/CIDEA/FABP4/G0S2/LEP/NR1H3/OXTR
BP	GO:1903076	regulation of protein localization to plasma membrane	0.00849248	CDK5/EZR/LRRC15/LYPLA1/TMED2/PID1/PKDCC/SORBS1/SPTBN1/STAC2
BP	GO:0010878	cholesterol storage	0.0087566	CD36/CES1/LPL/NR1H3/PPARG
BP	GO:0019058	viral life cycle	0.0087566	APOBEC3B/BSG/CDK1/CXCR4/HSP90AB1/KPNA2/LRRC15/OAS1/P4HB/RSAD2/SLC52A2/TOP2A/TRIM59/CAV1/CAV2/GAS6/PC/TRIM68/ZNF502
BP	GO:0001890	placenta development	0.0087566	BSG/GJB2/HSP90AB1/SPP1/TMED2/CDKN1C/CITED1/LEP/MME/PPARG/PTN/RSPO3
BP	GO:0106106	cold-induced thermogenesis	0.0087566	CXCR4/MFAP2/VEGFA/ADAMTS5/CAV1/CD36/CIDEA/FABP4/G0S2/LEP/NR1H3/OXTR
BP	GO:0042698	ovulation cycle	0.00882638	INHBA/MDK/PCNA/SGPL1/FZD4/LEP/OXTR/PTN
BP	GO:0010874	regulation of cholesterol efflux	0.00882638	ABCA5/ABCA8/CAV1/CES1/EGF/NR1H3/PPARG
BP	GO:0030071	regulation of mitotic metaphase/anaphase transition	0.00917278	BUB1B/CCNB1/CDC20/KNTC1/RAD21/TRIP13/UBE2C/ZWILCH/ZWINT
BP	GO:0090263	positive regulation of canonical Wnt signaling pathway	0.00922945	COL1A1/TMEM9/CAV1/DAAM2/EGF/FGF2/GPC3/LGR6/RSPO3/SFRP1
BP	GO:0031214	biomineral tissue development	0.00922945	COL1A1/COMP/MMP13/SLC20A1/SPP1/CLEC3B/GAS6/GPC3/GPM6B/LEP/PKDCC/PTN/TWIST1
BP	GO:0048285	organelle fission	0.00922945	BUB1B/CCNB1/CDC20/CDK1/CKS2/KIF11/KNTC1/NCAPD2/NUSAP1/PRC1/RAD21/RMI1/SMC4/TOP2A/TPX2/TRIP13/UBE2C/UBE2S/ZWILCH/ZWINT/CAV2/CCDC8/CDKN1C/EGF/PPARG
BP	GO:0001666	response to hypoxia	0.00938104	CLDN3/CXCR4/P4HB/PGK1/PLAU/RAD21/VEGFA/ACVRL1/CAV1/CRYAB/FZD4/LEP/PCK1/PPARG/SFRP1/SOD3/TGFBR3/TWIST1
BP	GO:0051896	regulation of phosphatidylinositol 3-kinase/protein kinase B signal transduction	0.00962204	FN1/HSP90AB1/AKR1C2/AKR1C3/CCL21/CX3CL1/EGF/FGF2/GAS6/KIT/LEP/NTRK2/PDGFA/RAPGEF3/SPRY2/TWIST1
BP	GO:0001938	positive regulation of endothelial cell proliferation	0.00968507	MDK/VEGFA/ACVRL1/APLNR/CAV2/EGF/EGFL7/FGF2/STAT5A/TNFSF12
BP	GO:0060485	mesenchyme development	0.0102812	COL1A1/EZH2/FN1/MDK/ACVRL1/ADAMTS5/ALDH1A2/APLNR/EDNRB/HOXA5/IL17RD/MEOX1/NOTCH4/SEMA3G/SFRP1/SPRY2/TGFBR3/TMEM100/TWIST1
BP	GO:0044849	estrous cycle	0.0103653	MDK/PCNA/OXTR/PTN
BP	GO:0070542	response to fatty acid	0.0103653	AKR1C1/AKR1C2/AKR1C3/CD36/LPL/PDK4/PID1
BP	GO:0097530	granulocyte migration	0.010743	BSG/CXCL10/CXCL9/MDK/S100A14/ANXA1/CCL14/CCL21/CX3CL1/CXCL2/RARRES2/SAA1
BP	GO:0006639	acylglycerol metabolic process	0.010743	CAV1/CIDEC/GPAM/GPIHBP1/LIPE/LPL/MGLL/NR1H3/PCK1/SLC27A1/THRSP
BP	GO:1902099	regulation of metaphase/anaphase transition of cell cycle	0.0108243	BUB1B/CCNB1/CDC20/KNTC1/RAD21/TRIP13/UBE2C/ZWILCH/ZWINT
BP	GO:0010875	positive regulation of cholesterol efflux	0.0112319	ABCA8/CAV1/CES1/NR1H3/PPARG
BP	GO:0006638	neutral lipid metabolic process	0.0112319	CAV1/CIDEC/GPAM/GPIHBP1/LIPE/LPL/MGLL/NR1H3/PCK1/SLC27A1/THRSP
BP	GO:0007091	metaphase/anaphase transition of mitotic cell cycle	0.0114279	BUB1B/CCNB1/CDC20/KNTC1/RAD21/TRIP13/UBE2C/ZWILCH/ZWINT
BP	GO:2001251	negative regulation of chromosome organization	0.0114279	BUB1B/CCNB1/CDC20/KNTC1/RAD21/TOP2A/TRIP13/ZWILCH/ZWINT
BP	GO:0034767	positive regulation of monoatomic ion transmembrane transport	0.0116022	CXCL10/CXCL9/VMP1/APLNR/CAV1/CX3CL1/DMD/FXYD1/GSTM2/RELN/STAC2/TESC
BP	GO:0002685	regulation of leukocyte migration	0.0120391	CXCL10/MDK/S100A14/VEGFA/ANXA1/APOD/CCL21/CCL28/CX3CL1/GAS6/HOXA7/JAM2/LYVE1/PTN/RARRES2
BP	GO:1904375	regulation of protein localization to cell periphery	0.0122899	CDK5/EZR/LRRC15/LYPLA1/TMED2/GNAI1/PID1/PKDCC/SORBS1/SPTBN1/STAC2
BP	GO:0016042	lipid catabolic process	0.0122899	HSD17B6/NEU1/SGPL1/SPP1/ACACB/AKR1C3/CES1/CIDEA/CIDEC/ENPP2/GPIHBP1/LEP/LIPE/LPL/MGLL/PCK1/PLIN1/RARRES2/TWIST1
BP	GO:0015850	organic hydroxy compound transport	0.0124275	SPP1/ABCA5/ABCA8/AKR1C1/AQP7/CAV1/CD36/CES1/CLU/EGF/GPM6B/GRAMD1C/LEP/NR1H3/OXTR/PPARG/RBP4/SLC16A7
BP	GO:0002062	chondrocyte differentiation	0.0124275	COL11A1/COMP/MDK/SERPINH1/SULF1/ACVRL1/ARID5A/EFEMP1/PKDCC/ZBTB16
BP	GO:1905952	regulation of lipid localization	0.0124275	SPP1/ABCA5/ABCA8/ACACB/CAV1/CD36/CES1/CIDEA/EGF/LEP/LPL/NR1H3/PPARG
BP	GO:1903077	negative regulation of protein localization to plasma membrane	0.0125559	LRRC15/LYPLA1/TMED2/PID1/PKDCC
BP	GO:0048771	tissue remodeling	0.0128864	CTHRC1/MDK/SPP1/ACVRL1/CAV1/HOXA3/LEP/PDK4/PPARG/PTN/RSPO3/SFRP1/TF
BP	GO:1903036	positive regulation of response to wounding	0.0128864	ARFGEF1/CLDN3/CXCR4/MDK/PLAU/ANXA1/CD36/PTN
BP	GO:0001654	eye development	0.0128864	COL5A2/INHBA/MFAP2/VEGFA/ACVRL1/ALDH1A2/ARHGEF15/CDKN1C/CHRDL1/CRYAB/CRYBG3/EFEMP1/FGF2/FZD4/LAMB2/MEIS2/NES/NTRK2/RBP4/SPRY2/TWIST1
BP	GO:0044784	metaphase/anaphase transition of cell cycle	0.0133317	BUB1B/CCNB1/CDC20/KNTC1/RAD21/TRIP13/UBE2C/ZWILCH/ZWINT
BP	GO:1903035	negative regulation of response to wounding	0.0133317	CLDN3/FAP/MDK/PLAU/PLAUR/SPP1/FGF2/PDGFA/PROS1
BP	GO:0042063	gliogenesis	0.0133933	CDK1/CDK5/CXCR4/EZH2/MDK/VCAN/ANXA1/APCDD1/BOK/CLU/CX3CL1/DAAM2/FGF2/GPM6B/LAMB2/NDN/NTRK2/PTN/RELN
BP	GO:0097009	energy homeostasis	0.0136785	RMI1/ACACB/ACVR1C/CD36/FMO2/LEP/MLXIPL/TWIST1
BP	GO:0032640	tumor necrosis factor production	0.0136785	FCGR3A/OAS1/RAD21/AKAP12/ARID5A/CD36/CIDEA/CLU/CX3CL1/GAS6/LEP/LPL/TWIST1
BP	GO:0032680	regulation of tumor necrosis factor production	0.0136785	FCGR3A/OAS1/RAD21/AKAP12/ARID5A/CD36/CIDEA/CLU/CX3CL1/GAS6/LEP/LPL/TWIST1
BP	GO:0006721	terpenoid metabolic process	0.0139704	HSD17B6/ADH1B/ADH1C/AKR1C1/AKR1C3/ALDH1A2/LIPE/RARRES2/RBP4
BP	GO:0150063	visual system development	0.0140123	COL5A2/INHBA/MFAP2/VEGFA/ACVRL1/ALDH1A2/ARHGEF15/CDKN1C/CHRDL1/CRYAB/CRYBG3/EFEMP1/FGF2/FZD4/LAMB2/MEIS2/NES/NTRK2/RBP4/SPRY2/TWIST1
BP	GO:0071560	cellular response to transforming growth factor beta stimulus	0.0140123	COL1A1/HSP90AB1/ACVRL1/CAV1/CAV2/CDH5/CDKN1C/CIDEA/CITED1/CLDN5/CLEC3B/IL17RD/PDE2A/PPARG/SFRP1/SPRY2/TGFBR3
BP	GO:1904064	positive regulation of cation transmembrane transport	0.0141756	CXCL10/CXCL9/VMP1/APLNR/CAV1/CX3CL1/DMD/FXYD1/GSTM2/STAC2/TESC
BP	GO:0044000	movement in host	0.0147133	BSG/CDK1/CXCR4/LRRC15/P4HB/SLC52A2/TRIM59/CAV1/CAV2/GAS6/PC/TRIM68/ZNF502
BP	GO:0007093	mitotic cell cycle checkpoint signaling	0.0148786	BUB1B/CCNB1/CDC20/CDK1/DONSON/DTL/KNTC1/MSH2/TRIP13/ZWILCH/ZWINT
BP	GO:0009612	response to mechanical stimulus	0.0149964	COL11A1/COL1A1/CXCL10/CXCR4/MDK/ATP1A2/DMD/FGF2/KIT/KRT5/MEIS2/PDE2A/PPL/PTN
BP	GO:1901888	regulation of cell junction assembly	0.0149964	CLDN3/VEGFA/ACVRL1/APLNR/APOD/ARHGEF15/CAV1/CLDN5/FAM107A/GPM6B/LRRN3/NTRK2/OXTR/SFRP1
BP	GO:0046890	regulation of lipid biosynthetic process	0.0150322	AKR1C3/ANXA1/CCDC3/CES1/LEP/MLXIPL/NR1H3/PCK1/PDGFA/PDK4/SLC27A1/SORBS1/THRSP
BP	GO:0072659	protein localization to plasma membrane	0.0150322	BSG/CDK5/EZR/LRRC15/LYPLA1/MAP7/TMED2/EHD2/GAS6/PALM/PID1/PKDCC/SORBS1/SPTBN1/STAC2/STXBP1/TESC
BP	GO:0032371	regulation of sterol transport	0.0150322	ABCA5/ABCA8/CAV1/CES1/EGF/LEP/NR1H3/PPARG
BP	GO:0032374	regulation of cholesterol transport	0.0150322	ABCA5/ABCA8/CAV1/CES1/EGF/LEP/NR1H3/PPARG
BP	GO:0019217	regulation of fatty acid metabolic process	0.0151164	ACACB/ANXA1/CAV1/FMO2/MLXIPL/NR1H3/PDK4/PPARG/TWIST1
BP	GO:0014074	response to purine-containing compound	0.0151164	BSG/COL1A1/EZR/SDC1/CDO1/CITED1/GPD1/GSTM2/PCK1/PDE2A/RAPGEF3
BP	GO:0048167	regulation of synaptic plasticity	0.0151299	ARF1/CDC20/CDK5/CHRDL1/CX3CL1/FAM107A/KIT/MME/NTRK2/PDE9A/PTN/RELN/S100B/STXBP1
BP	GO:0060142	regulation of syncytium formation by plasma membrane fusion	0.0151482	CXCL10/CXCL9/EHD2/RAPGEF3/SCGB3A1
BP	GO:1904376	negative regulation of protein localization to cell periphery	0.0151482	LRRC15/LYPLA1/TMED2/PID1/PKDCC
BP	GO:0006979	response to oxidative stress	0.0151547	CDK1/COL1A1/EZH2/GCH1/GJB2/MAPK13/MICB/MMP3/MMP9/PCNA/PPIF/SDC1/AIFM2/ANXA1/APOD/CD36/CRYAB/GPX3/HBA1/HBB/SOD3
BP	GO:0048880	sensory system development	0.0154472	COL5A2/INHBA/MFAP2/VEGFA/ACVRL1/ALDH1A2/ARHGEF15/CDKN1C/CHRDL1/CRYAB/CRYBG3/EFEMP1/FGF2/FZD4/LAMB2/MEIS2/NES/NTRK2/RBP4/SPRY2/TWIST1
BP	GO:0010565	regulation of cellular ketone metabolic process	0.0154472	ACACB/AKR1C3/ANXA1/CAV1/CES1/FMO2/MLXIPL/NR1H3/PDK4/PPARG/TWIST1
BP	GO:0120162	positive regulation of cold-induced thermogenesis	0.0154472	CXCR4/MFAP2/VEGFA/CAV1/CD36/FABP4/G0S2/LEP/OXTR
BP	GO:0031099	regeneration	0.0154472	CDK1/EZH2/MDK/PCNA/SPP1/TYMS/ANXA1/APOD/GAS6/LAMB2/LGR6/PTN/TGFBR3
BP	GO:0071706	tumor necrosis factor superfamily cytokine production	0.0154472	FCGR3A/OAS1/RAD21/AKAP12/ARID5A/CD36/CIDEA/CLU/CX3CL1/GAS6/LEP/LPL/TWIST1
BP	GO:1903555	regulation of tumor necrosis factor superfamily cytokine production	0.0154472	FCGR3A/OAS1/RAD21/AKAP12/ARID5A/CD36/CIDEA/CLU/CX3CL1/GAS6/LEP/LPL/TWIST1
BP	GO:0071559	response to transforming growth factor beta	0.0157364	COL1A1/HSP90AB1/ACVRL1/CAV1/CAV2/CDH5/CDKN1C/CIDEA/CITED1/CLDN5/CLEC3B/IL17RD/PDE2A/PPARG/SFRP1/SPRY2/TGFBR3
BP	GO:0010948	negative regulation of cell cycle process	0.0157398	BUB1B/CCNB1/CDC20/CDK1/DONSON/DTL/EZH2/FBXO6/INHBA/KNTC1/MSH2/PARP9/RAD21/TRIP13/ZWILCH/ZWINT/FAM107A/FHL1
BP	GO:0006633	fatty acid biosynthetic process	0.0157398	ACACB/ACSM5/ACSS2/AKR1C3/ANXA1/GSTM2/LPL/MGLL/MLXIPL/NR1H3/PDK4/PTGDS
BP	GO:0000075	cell cycle checkpoint signaling	0.0157398	BUB1B/CCNB1/CDC20/CDK1/DONSON/DTL/FBXO6/KNTC1/MSH2/PARP9/TRIP13/ZWILCH/ZWINT
BP	GO:0000768	syncytium formation by plasma membrane fusion	0.0157398	CXCL10/CXCL9/ADAMTS5/EHD2/JAM2/RAPGEF3/SCGB3A1
BP	GO:0140253	cell-cell fusion	0.0157398	CXCL10/CXCL9/ADAMTS5/EHD2/JAM2/RAPGEF3/SCGB3A1
BP	GO:2000179	positive regulation of neural precursor cell proliferation	0.0157398	MDK/VCAN/VEGFA/CX3CL1/EGF/FGF2/NES
BP	GO:0097529	myeloid leukocyte migration	0.0158011	BSG/CXCL10/CXCL9/MDK/S100A14/VEGFA/ANXA1/CCL14/CCL21/CX3CL1/CXCL2/EDNRB/KIT/RARRES2/SAA1
BP	GO:0034764	positive regulation of transmembrane transport	0.0158518	CXCL10/CXCL9/VMP1/APLNR/CAV1/CX3CL1/DMD/FXYD1/GPC3/GSTM2/RELN/SORBS1/STAC2/TESC
BP	GO:0043116	negative regulation of vascular permeability	0.0158691	VEGFA/AKAP12/CLDN5/PDE2A
BP	GO:0030177	positive regulation of Wnt signaling pathway	0.016186	COL1A1/SULF1/TMEM9/CAV1/DAAM2/EGF/FGF2/GPC3/LGR6/RSPO3/SFRP1
BP	GO:1901655	cellular response to ketone	0.0167591	GJB2/SMYD3/SPP1/AKR1C2/AKR1C3/GAS6/GNAI1/PCK1/SFRP1
BP	GO:0035264	multicellular organism growth	0.0168112	COMP/EZR/RMI1/SGPL1/TMED2/CDKN1C/GHR/GPAM/HOXA5/PKDCC/STAT5A
BP	GO:0007492	endoderm development	0.0168112	COL11A1/COL12A1/COL5A2/FN1/INHBA/MMP9/ITGA7/LAMB3
BP	GO:0019935	cyclic-nucleotide-mediated signaling	0.0168112	APLNR/CD36/EDNRB/GNAI1/NPR1/PDE2A/PDE7B/RAPGEF3
BP	GO:0045601	regulation of endothelial cell differentiation	0.0171965	VEGFA/ACVRL1/CDH5/CLDN5/NOTCH4/TMEM100
BP	GO:0009266	response to temperature stimulus	0.0173204	ALDH18A1/CXCL10/CXCR4/HSP90AB1/MICB/CIDEA/CRYAB/HSPB2/HSPB6/PLIN1/SCARA5/SLC27A1
BP	GO:1990778	protein localization to cell periphery	0.0178101	BSG/CDK5/EZR/LRRC15/LYPLA1/MAP7/TMED2/CAV1/EHD2/GAS6/GNAI1/PALM/PID1/PKDCC/SORBS1/SPTBN1/STAC2/STXBP1/TESC
BP	GO:1904427	positive regulation of calcium ion transmembrane transport	0.0178101	CXCL10/CXCL9/VMP1/APLNR/CAV1/CX3CL1/GSTM2/STAC2
BP	GO:0010812	negative regulation of cell-substrate adhesion	0.0178101	COL1A1/ACVRL1/APOD/CX3CL1/FAM107A/FZD4/HOXA7
BP	GO:2000117	negative regulation of cysteine-type endopeptidase activity	0.0178101	CST1/IFI6/MMP9/PLAUR/SIAH2/VEGFA/GAS6
BP	GO:0034694	response to prostaglandin	0.0178954	AKR1C2/AKR1C3/CCL21/SFRP1/TGFBR3
BP	GO:0002687	positive regulation of leukocyte migration	0.0181212	CXCL10/MDK/S100A14/VEGFA/CCL21/CX3CL1/GAS6/JAM2/LYVE1/PTN/RARRES2
BP	GO:0050680	negative regulation of epithelial cell proliferation	0.0184611	SULF1/ACVRL1/CAV1/CAV2/CDKN1C/GPC3/LIMS2/MMRN2/PPARG/SFRP1/TGFBR3/TNMD
BP	GO:0031670	cellular response to nutrient	0.0184611	COL1A1/GAS6/LEP/LPL/MLXIPL/SFRP1
BP	GO:1901990	regulation of mitotic cell cycle phase transition	0.0184611	BUB1B/CCNB1/CDC20/CDK1/DONSON/DTL/EZH2/INHBA/KNTC1/RAD21/RRM2/TRIP13/UBE2C/ZWILCH/ZWINT/ANXA1/CDKN1C/FAM107A/FHL1
BP	GO:0032526	response to retinoic acid	0.0190704	COL1A1/GJB2/MICB/ALDH1A2/FZD4/LEP/PCK1/RBP4/TESC
BP	GO:0032760	positive regulation of tumor necrosis factor production	0.0190704	FCGR3A/OAS1/AKAP12/ARID5A/CD36/CLU/LEP/LPL/TWIST1
BP	GO:0048709	oligodendrocyte differentiation	0.0190704	CDK5/CXCR4/MDK/BOK/CLU/DAAM2/GPM6B/NTRK2/PTN
BP	GO:0048706	embryonic skeletal system development	0.019296	COL11A1/COL1A1/SULF1/HOXA3/HOXA4/HOXA5/HOXA7/RBP4/TBX15/TWIST1
BP	GO:0090287	regulation of cellular response to growth factor stimulus	0.019296	HSP90AB1/SULF1/VEGFA/ACVRL1/CAV2/CDH5/CDKN1C/CHRDL1/CIDEA/CITED1/FGF2/FZD4/GPC3/IL17RD/MMRN2/PPARG/SFRP1/SPRY2/TGFBR3
BP	GO:0007596	blood coagulation	0.0194265	COMP/FAP/PLAU/PLAUR/CAV1/CD36/GAS6/HBB/PDGFA/PEAR1/PROS1/SAA1/STXBP1/VWF
BP	GO:0018108	peptidyl-tyrosine phosphorylation	0.0194265	FCGR1A/GPRC5A/PARP9/VEGFA/CAV1/CD36/EFEMP1/EGF/ENPP2/GHR/KIT/LEP/PDGFA/PKDCC/RELN/SFRP1
BP	GO:0051347	positive regulation of transferase activity	0.0194265	CCT2/CDC20/EZH2/FCGR1A/HSP90AB1/PCNA/TPX2/UBE2C/UBE2S/VEGFA/CCL21/CLU/EGF/FGF2/GAS6/GHR/KIT/LEP/NTRK2/PDGFA/RELN
BP	GO:0033273	response to vitamin	0.0194457	COL1A1/CXCL10/SPP1/TYMS/ALDH1A2/GAS6/LEP/SFRP1
BP	GO:0010743	regulation of macrophage derived foam cell differentiation	0.0194457	ABCA5/CD36/LPL/NR1H3/PPARG
BP	GO:0007520	myoblast fusion	0.0194457	CXCL10/CXCL9/ADAMTS5/EHD2/JAM2/SCGB3A1
BP	GO:0046850	regulation of bone remodeling	0.0194457	MDK/SPP1/LEP/PDK4/SFRP1/TF
BP	GO:1900047	negative regulation of hemostasis	0.0194457	COMP/FAP/PLAU/PLAUR/PDGFA/PROS1
BP	GO:0030593	neutrophil chemotaxis	0.0194578	BSG/CXCL10/CXCL9/MDK/CCL14/CCL21/CX3CL1/CXCL2/SAA1
BP	GO:0006949	syncytium formation	0.0195871	CXCL10/CXCL9/ADAMTS5/EHD2/JAM2/RAPGEF3/SCGB3A1
BP	GO:0018212	peptidyl-tyrosine modification	0.0202053	FCGR1A/GPRC5A/PARP9/VEGFA/CAV1/CD36/EFEMP1/EGF/ENPP2/GHR/KIT/LEP/PDGFA/PKDCC/RELN/SFRP1
BP	GO:0072330	monocarboxylic acid biosynthetic process	0.0202053	ACACB/ACSM5/ACSS2/AKR1C3/ALDH1A2/ANXA1/CES1/GSTM2/LPL/MGLL/MLXIPL/NR1H3/PDK4/PTGDS
BP	GO:0001764	neuron migration	0.0205709	CDK5/CXCR4/MDK/VEGFA/CX3CL1/GAS6/IGSF10/NDN/NTRK2/RELN/TUBB2B/TWIST1
BP	GO:0001894	tissue homeostasis	0.0205709	CLDN3/COMP/LYZ/SPP1/VEGFA/CD34/CDH5/CLDN5/DMD/ESAM/JAM2/LDB2/PDK4/PIGR/RBP4/TF
BP	GO:0060249	anatomical structure homeostasis	0.0205709	CLDN3/COMP/LYZ/SPP1/VEGFA/CD34/CDH5/CLDN5/DMD/ESAM/JAM2/LDB2/PDK4/PIGR/RBP4/TF
BP	GO:0090128	regulation of synapse maturation	0.0205709	CDC20/YWHAZ/ARHGEF15/RELN
BP	GO:0030193	regulation of blood coagulation	0.0207066	FAP/PLAU/PLAUR/CAV1/CD36/PDGFA/PROS1
BP	GO:0035567	non-canonical Wnt signaling pathway	0.0207066	CTHRC1/DAAM2/FZD4/GPC3/PRICKLE2/RSPO3/SFRP1
BP	GO:0043114	regulation of vascular permeability	0.0207066	VEGFA/AKAP12/CDH5/CLDN5/NPR1/PDE2A
BP	GO:0048265	response to pain	0.0208402	GCH1/EDNRB/RELN/SCN3A/TAC1
BP	GO:0060351	cartilage development involved in endochondral bone morphogenesis	0.0208402	COL1A1/COMP/MMP13/SERPINH1/GHR
BP	GO:0008037	cell recognition	0.0208402	CCT2/CXCR4/FCGR1A/VCAN/CCL21/CD36/CNTNAP3/NDN/PEAR1/ROBO3/ROBO4
BP	GO:0034614	cellular response to reactive oxygen species	0.0208402	CDK1/EZH2/GCH1/MAPK13/MMP3/MMP9/PCNA/PPIF/ANXA1/CD36/SOD3
BP	GO:0006939	smooth muscle contraction	0.0208879	COMP/SULF1/ATP1A2/CAV1/CNN1/EDNRB/KIT/MYH11/OXTR
BP	GO:0010639	negative regulation of organelle organization	0.0211532	ARFGEF1/BUB1B/CCNB1/CDC20/KNTC1/PPIF/RAD21/TOP2A/TPX2/TRIP13/ZWILCH/ZWINT/BOK/CDH5/CLU/KANK3/LMOD1/PPARG/SPTBN1
BP	GO:0050817	coagulation	0.0216667	COMP/FAP/PLAU/PLAUR/CAV1/CD36/GAS6/HBB/PDGFA/PEAR1/PROS1/SAA1/STXBP1/VWF
BP	GO:1903557	positive regulation of tumor necrosis factor superfamily cytokine production	0.0219101	FCGR3A/OAS1/AKAP12/ARID5A/CD36/CLU/LEP/LPL/TWIST1
BP	GO:0043086	negative regulation of catalytic activity	0.0219101	ARFGEF1/CST1/GPRC5A/IFI6/MMP9/PARP9/PLAUR/SERPINH1/SIAH2/TMED2/VEGFA/ANXA1/AOC3/CAV1/CDKN1C/EDNRB/GAS6/NES/PALM/PPARG/RASIP1/SPRY2/TIMP4
BP	GO:0046849	bone remodeling	0.0219101	CTHRC1/MDK/SPP1/LEP/PDK4/PTN/SFRP1/TF
BP	GO:0048145	regulation of fibroblast proliferation	0.0219101	CCNB1/FN1/IFI30/CAV1/CD248/GAS6/PDGFA/SFRP1
BP	GO:0048705	skeletal system morphogenesis	0.0221513	COL11A1/COL1A1/COMP/MMP13/SERPINH1/SGPL1/GHR/HOXA3/HOXA4/HOXA5/HOXA7/SFRP1/TBX15/TWIST1
BP	GO:0046718	viral entry into host cell	0.022344	BSG/CDK1/CXCR4/LRRC15/P4HB/SLC52A2/TRIM59/CAV1/CAV2/GAS6/TRIM68
BP	GO:0003012	muscle system process	0.0224382	COMP/CXCR4/EZH2/SULF1/ATP1A2/CAV1/CNN1/CRYAB/DMD/EDNRB/FXYD1/GSTM2/KIT/LEP/LMOD1/MYH11/OXTR/PDE9A/PPARG/SCN4B/STAC2/SYNM
BP	GO:0030111	regulation of Wnt signaling pathway	0.0224696	COL1A1/CTHRC1/MDK/SIAH2/SULF1/TMEM9/APCDD1/CAV1/CITED1/DAAM2/EGF/FGF2/GPC3/IGFBP6/LGR6/RSPO3/SFRP1/WIF1
BP	GO:0045785	positive regulation of cell adhesion	0.0224802	FN1/HLA-DQA1/MDK/P4HB/PLAUR/PNP/VEGFA/ANXA1/CAV1/CCL21/CCL28/CD36/CX3CL1/EGFLAM/GPAM/LAMB2/LEP/LIMS2/PCK1/SAA1/SFRP1/VIT/ZBTB16
BP	GO:0001893	maternal placenta development	0.0224802	BSG/GJB2/SPP1/TMED2/PTN
BP	GO:0007599	hemostasis	0.0224802	COMP/FAP/PLAU/PLAUR/CAV1/CD36/GAS6/HBB/PDGFA/PEAR1/PROS1/SAA1/STXBP1/VWF
BP	GO:0050730	regulation of peptidyl-tyrosine phosphorylation	0.0224802	FCGR1A/GPRC5A/PARP9/VEGFA/CAV1/CD36/EGF/ENPP2/GHR/KIT/LEP/PDGFA/RELN/SFRP1
BP	GO:1901739	regulation of myoblast fusion	0.0228124	CXCL10/CXCL9/EHD2/SCGB3A1
BP	GO:0052547	regulation of peptidase activity	0.0230041	APH1A/CLDN3/CST1/IFI6/LAPTM5/MMP9/PLAUR/PSENEN/SERPINH1/SIAH2/VEGFA/ACVR1C/BOK/CAV1/GAS6/PPARG/TIMP4
BP	GO:0098813	nuclear chromosome segregation	0.0230041	BUB1B/CCNB1/CDC20/CDK1/KIF11/KNTC1/NCAPD2/NUSAP1/PRC1/RAD21/SMC4/TOP2A/TPX2/TRIP13/UBE2C/ZWILCH/ZWINT
BP	GO:0030638	polyketide metabolic process	0.0230041	AKR1C1/AKR1C2/AKR1C3
BP	GO:0030647	aminoglycoside antibiotic metabolic process	0.0230041	AKR1C1/AKR1C2/AKR1C3
BP	GO:0044598	doxorubicin metabolic process	0.0230041	AKR1C1/AKR1C2/AKR1C3
BP	GO:0044650	adhesion of symbiont to host cell	0.0230041	HSP90AB1/LRRC15/GAS6
BP	GO:0043154	negative regulation of cysteine-type endopeptidase activity involved in apoptotic process	0.0230041	IFI6/MMP9/PLAUR/SIAH2/VEGFA/GAS6
BP	GO:0045833	negative regulation of lipid metabolic process	0.0231433	ACACB/AKR1C3/APOD/CCDC3/CIDEA/CIDEC/FMO2/PDGFA/SLC27A1
BP	GO:0071674	mononuclear cell migration	0.0231433	CXCL10/CXCR4/MDK/S100A14/ANXA1/APOD/CCL14/CCL21/CX3CL1/GAS6/JAM2/RARRES2/SAA1
BP	GO:2001236	regulation of extrinsic apoptotic signaling pathway	0.0232546	IFI6/INHBA/SIAH2/TNFRSF12A/CAV1/CX3CL1/G0S2/PPP2R1B/SFRP1/SRPX/TNFSF12
BP	GO:0033555	multicellular organismal response to stress	0.0233959	GCH1/MDK/ATP1A2/EDNRB/GNG7/RELN/SCN3A/TAC1
BP	GO:0070098	chemokine-mediated signaling pathway	0.0233959	CXCL10/CXCL9/CXCR4/ACKR1/CCL14/CCL21/CX3CL1/CXCL2
BP	GO:1901987	regulation of cell cycle phase transition	0.0233959	BUB1B/CCNB1/CDC20/CDK1/DONSON/DTL/EZH2/FBXO6/INHBA/KNTC1/MSH2/PARP9/RAD21/RRM2/TRIP13/UBE2C/ZWILCH/ZWINT/ANXA1/CDKN1C/FAM107A/FHL1
BP	GO:0045600	positive regulation of fat cell differentiation	0.0234318	CCDC3/LPL/PPARG/RARRES2/SFRP1/WIF1/ZBTB16
BP	GO:0072593	reactive oxygen species metabolic process	0.0239637	GCH1/IFI6/MMP3/AKR1C1/AKR1C3/CD36/CRYAB/GPX3/HBA1/HBB/LEP/PDK4/PID1/SOD3
BP	GO:1905332	positive regulation of morphogenesis of an epithelium	0.0240505	MDK/VEGFA/EGF/FGF2/MMRN2
BP	GO:0045861	negative regulation of proteolysis	0.0247684	CDK5/CST1/HSP90AB1/IFI6/MMP9/PBK/PLAU/PLAUR/SERPINH1/SIAH2/VEGFA/GAS6/NR1H3/TIMP4
BP	GO:0016055	Wnt signaling pathway	0.0249146	COL1A1/CTHRC1/MDK/SDC1/SIAH2/SULF1/TMEM9/APCDD1/CAV1/CITED1/DAAM2/EDNRB/EGF/FGF2/FZD4/GPC3/IGFBP6/LGR6/PRICKLE2/RSPO3/SFRP1/WIF1
BP	GO:0060070	canonical Wnt signaling pathway	0.0249146	COL1A1/CTHRC1/MDK/SDC1/SIAH2/TMEM9/CAV1/DAAM2/EDNRB/EGF/FGF2/FZD4/GPC3/IGFBP6/LGR6/RSPO3/SFRP1
BP	GO:0010888	negative regulation of lipid storage	0.0253435	CES1/LEP/NR1H3/PPARG
BP	GO:0045766	positive regulation of angiogenesis	0.0253435	CXCR4/MDK/VEGFA/ACVRL1/APLNR/CD34/CDH5/FGF2/HSPB6/RAPGEF3/TNFSF12/TWIST1
BP	GO:1904018	positive regulation of vasculature development	0.0253435	CXCR4/MDK/VEGFA/ACVRL1/APLNR/CD34/CDH5/FGF2/HSPB6/RAPGEF3/TNFSF12/TWIST1
BP	GO:0198738	cell-cell signaling by wnt	0.0259062	COL1A1/CTHRC1/MDK/SDC1/SIAH2/SULF1/TMEM9/APCDD1/CAV1/CITED1/DAAM2/EDNRB/EGF/FGF2/FZD4/GPC3/IGFBP6/LGR6/PRICKLE2/RSPO3/SFRP1/WIF1
BP	GO:0051651	maintenance of location in cell	0.0261728	CDK5/CXCL10/CXCL9/KDELR3/TMED2/APLNR/ATP1A2/CAV1/CCL21/CX3CL1/DMD/FGF2/GSTM2/MYZAP
BP	GO:1905476	negative regulation of protein localization to membrane	0.0263583	LRRC15/LYPLA1/TMED2/PID1/PKDCC
BP	GO:0033344	cholesterol efflux	0.0263583	ABCA5/ABCA8/CAV1/CES1/EGF/NR1H3/PPARG
BP	GO:0050818	regulation of coagulation	0.0263583	FAP/PLAU/PLAUR/CAV1/CD36/PDGFA/PROS1
BP	GO:0044409	entry into host	0.0280108	BSG/CDK1/CXCR4/LRRC15/P4HB/SLC52A2/TRIM59/CAV1/CAV2/GAS6/TRIM68
BP	GO:0045123	cellular extravasation	0.0282179	MDK/CCL21/CCL28/CX3CL1/JAM2/LEP/LYVE1
BP	GO:0010887	negative regulation of cholesterol storage	0.0282179	CES1/NR1H3/PPARG
BP	GO:0034350	regulation of glial cell apoptotic process	0.0282179	RAD21/AKAP12/GAS6
BP	GO:0042447	hormone catabolic process	0.0282179	HSD17B6/SPP1/MME
BP	GO:0071492	cellular response to UV-A	0.0282179	MMP3/MMP9/MME
BP	GO:2001241	positive regulation of extrinsic apoptotic signaling pathway in absence of ligand	0.0282179	INHBA/PPP2R1B/SRPX
BP	GO:0045786	negative regulation of cell cycle	0.0283115	BUB1B/CCNB1/CDC20/CDK1/CDK5/DONSON/DTL/EZH2/FBXO6/INHBA/KNTC1/MSH2/PARP9/RAD21/TRIP13/ZWILCH/ZWINT/CDKN1C/FAM107A/FHL1
BP	GO:0007044	cell-substrate junction assembly	0.0284268	FN1/VEGFA/ACVRL1/APOD/FAM107A/GPM6B/SFRP1/SORBS1
BP	GO:0070555	response to interleukin-1	0.0284464	MAPK13/AKAP12/ANXA1/CCL14/CCL21/CITED1/CX3CL1/GHR/PCK1/SFRP1
BP	GO:0032970	regulation of actin filament-based process	0.0287894	ABRACL/ARF1/ARFGEF1/ARHGEF15/ATP1A2/CAV1/CCL21/CX3CL1/DAAM2/ESAM/FAM107A/GPM6B/KANK3/LMOD1/PDGFA/RAPGEF3/SFRP1/SPTBN1/SYNPO2
BP	GO:0006936	muscle contraction	0.029193	COMP/CXCR4/SULF1/ATP1A2/CAV1/CNN1/CRYAB/DMD/EDNRB/FXYD1/GSTM2/KIT/LMOD1/MYH11/OXTR/SCN4B/STAC2/SYNM
BP	GO:0061045	negative regulation of wound healing	0.0295385	CLDN3/FAP/PLAU/PLAUR/FGF2/PDGFA/PROS1
BP	GO:0002690	positive regulation of leukocyte chemotaxis	0.0298915	CXCL10/MDK/S100A14/VEGFA/CCL21/GAS6/PTN/RARRES2
BP	GO:0001836	release of cytochrome c from mitochondria	0.029976	IFI6/MMP9/PLAUR/PPIF/BOK/CLU
BP	GO:0001954	positive regulation of cell-matrix adhesion	0.029976	VEGFA/CCL21/CCL28/CD36/CX3CL1/SFRP1
BP	GO:0090092	regulation of transmembrane receptor protein serine/threonine kinase signaling pathway	0.0305956	HSP90AB1/INHBA/SULF1/ACVRL1/CAV2/CDH5/CDKN1C/CHRDL1/CIDEA/CITED1/GPC3/IL17RD/PPARG/SFRP1/SPRY2/TGFBR3
BP	GO:0061351	neural precursor cell proliferation	0.0305956	MDK/MELK/VCAN/VEGFA/CX3CL1/EGF/FGF2/LIMS2/NES/PDE9A/PTN
BP	GO:0001889	liver development	0.030687	EZH2/MDK/PCNA/TYMS/ALDH1A2/ANXA1/LIMS2/PCK1/PTN/TGFBR3
BP	GO:0048639	positive regulation of developmental growth	0.0317685	CDK1/CXCR4/EZR/FN1/VEGFA/ACACB/FGF2/GHR/GPAM/LEP/TGFBR3
BP	GO:0032409	regulation of transporter activity	0.0317685	MMP9/PPIF/VMP1/ATP1A2/CAV1/DMD/FHL1/FXYD1/GSTM2/NR1H3/PPARG/RELN/SCN4B/STAC2/TESC
BP	GO:0050679	positive regulation of epithelial cell proliferation	0.0320169	MDK/VEGFA/ACVRL1/APLNR/CAV2/EGF/EGFL7/FGF2/PTN/SFRP1/STAT5A/TNFSF12/TWIST1
BP	GO:0060143	positive regulation of syncytium formation by plasma membrane fusion	0.0322976	CXCL9/EHD2/RAPGEF3/SCGB3A1
BP	GO:0006006	glucose metabolic process	0.0328411	OAS1/PGK1/ACACB/ALDOC/APOD/GPD1/LEP/PC/PCK1/PDK4/RBP4/SORBS1
BP	GO:0048638	regulation of developmental growth	0.0328857	CDK1/CDK5/CXCR4/EZR/FN1/SGPL1/SPP1/VEGFA/ACACB/FGF2/GHR/GPAM/LEP/RBP4/SEMA3G/STAT5A/TGFBR3
BP	GO:0001937	negative regulation of endothelial cell proliferation	0.0328857	SULF1/ACVRL1/CAV1/CAV2/MMRN2/PPARG/TNMD
BP	GO:0010720	positive regulation of cell development	0.0328857	CXCR4/FN1/MDK/PNP/VCAN/VEGFA/ANXA1/CDH5/CLDN5/CX3CL1/FGF2/FZD4/GAS6/KIT/MME/NTRK2/PCK1/PTN/RELN/TESC/ZBTB16
BP	GO:0043410	positive regulation of MAPK cascade	0.0329084	EZH2/INHBA/LAPTM5/VEGFA/AKAP12/AVPI1/CAV2/CCL14/CCL21/CD36/CX3CL1/EGF/FGF2/GAS6/GHR/IGFBP6/KIT/KLB/LEP/NTRK2/PDGFA/SPRY2
BP	GO:0010742	macrophage derived foam cell differentiation	0.0335371	ABCA5/CD36/LPL/NR1H3/PPARG
BP	GO:0032570	response to progesterone	0.0335371	GJB2/TYMS/CAV1/NR1H3/OXTR
BP	GO:0052652	cyclic purine nucleotide metabolic process	0.0335371	ADCY4/NPR1/PDE2A/PDE7B/PDE9A
BP	GO:0001553	luteinization	0.0335371	INHBA/SGPL1/FZD4
BP	GO:0045602	negative regulation of endothelial cell differentiation	0.0335371	VEGFA/ACVRL1/NOTCH4
BP	GO:0071635	negative regulation of transforming growth factor beta production	0.0335371	FN1/HSP90AB1/LAPTM4B
BP	GO:1905668	positive regulation of protein localization to endosome	0.0335371	ABHD17C/EZR/EGF
BP	GO:0033044	regulation of chromosome organization	0.0335371	BUB1B/CCNB1/CCT2/CDC20/CDK1/KNTC1/NCAPD2/RAD21/SMC4/TOP2A/TRIP13/UBE2C/ZWILCH/ZWINT
BP	GO:1990868	response to chemokine	0.0335371	CXCL10/CXCL9/CXCR4/ACKR1/CCL14/CCL21/CX3CL1/CXCL2
BP	GO:1990869	cellular response to chemokine	0.0335371	CXCL10/CXCL9/CXCR4/ACKR1/CCL14/CCL21/CX3CL1/CXCL2
BP	GO:0050921	positive regulation of chemotaxis	0.0335371	CXCL10/CXCR4/MDK/S100A14/VEGFA/CCL21/FGF2/GAS6/PTN/RARRES2
BP	GO:0061008	hepaticobiliary system development	0.0335371	EZH2/MDK/PCNA/TYMS/ALDH1A2/ANXA1/LIMS2/PCK1/PTN/TGFBR3
BP	GO:0019233	sensory perception of pain	0.0339315	CDK5/CXCR4/MGLL/MME/NDN/TAC1/TMEM100
BP	GO:0035296	regulation of tube diameter	0.0348443	COMP/GCH1/ATP1A2/CAV1/EDNRB/HBB/LEP/NPR1/OXTR/SOD3
BP	GO:0055123	digestive system development	0.0348443	TYMS/ALDH1A2/CDKN1C/EDNRB/HOXA5/KIT/OXTR/PKDCC/RARRES2/SFRP1
BP	GO:0097746	blood vessel diameter maintenance	0.0348443	COMP/GCH1/ATP1A2/CAV1/EDNRB/HBB/LEP/NPR1/OXTR/SOD3
BP	GO:0042632	cholesterol homeostasis	0.0351012	ABCA5/AKR1C1/CAV1/CES1/FABP4/GPIHBP1/LPL/NR1H3
BP	GO:0042692	muscle cell differentiation	0.0351012	CDK1/COMP/CXCL10/CXCL9/EZH2/SDC1/SMYD3/VEGFA/ADAMTS5/APLNR/CAV2/DMD/EDNRB/EHD2/JAM2/KIT/LAMB2/LMOD1/MYH11/SCGB3A1
BP	GO:0046697	decidualization	0.0351012	BSG/GJB2/SPP1/PTN
BP	GO:0030282	bone mineralization	0.0353402	COMP/MMP13/CLEC3B/GPC3/GPM6B/LEP/PKDCC/PTN/TWIST1
BP	GO:0003203	endocardial cushion morphogenesis	0.0353402	ACVRL1/ADAMTS5/APLNR/TMEM100/TWIST1
BP	GO:0009187	cyclic nucleotide metabolic process	0.0353402	ADCY4/NPR1/PDE2A/PDE7B/PDE9A
BP	GO:0043388	positive regulation of DNA binding	0.0353402	MMP9/PLAUR/EGF/PPARG/TWIST1
BP	GO:0045923	positive regulation of fatty acid metabolic process	0.0353402	ANXA1/MLXIPL/NR1H3/PPARG/TWIST1
BP	GO:0051281	positive regulation of release of sequestered calcium ion into cytosol	0.0353402	CXCL10/CXCL9/APLNR/CX3CL1/GSTM2
BP	GO:0090077	foam cell differentiation	0.0353402	ABCA5/CD36/LPL/NR1H3/PPARG
BP	GO:0035150	regulation of tube size	0.0353694	COMP/GCH1/ATP1A2/CAV1/EDNRB/HBB/LEP/NPR1/OXTR/SOD3
BP	GO:0062013	positive regulation of small molecule metabolic process	0.0353694	ANXA1/CES1/GPD1/MLXIPL/NR1H3/PID1/PPARG/SLC4A4/SORBS1/TWIST1
BP	GO:0048608	reproductive structure development	0.0354121	INHBA/MSH2/SDC1/SGPL1/SULF1/VEGFA/AKR1C3/ANXA1/BOK/CDKN1C/FZD4/KIT/LEP/RBP4/SFRP1/TESC
BP	GO:0055092	sterol homeostasis	0.0360154	ABCA5/AKR1C1/CAV1/CES1/FABP4/GPIHBP1/LPL/NR1H3
BP	GO:0007566	embryo implantation	0.0374196	BSG/MMP9/SPP1/VEGFA/VMP1/ACVR1C
BP	GO:0071384	cellular response to corticosteroid stimulus	0.0374196	GJB2/SMYD3/AKR1C3/ANXA1/FAM107A/PCK1
BP	GO:0010001	glial cell differentiation	0.0377165	CDK1/CDK5/CXCR4/MDK/VCAN/BOK/CLU/DAAM2/FGF2/GPM6B/LAMB2/NTRK2/PTN/RELN
BP	GO:0150115	cell-substrate junction organization	0.0378602	FN1/VEGFA/ACVRL1/APOD/FAM107A/GPM6B/SFRP1/SORBS1
BP	GO:0070371	ERK1 and ERK2 cascade	0.0378708	CDK1/EZR/FN1/INHBA/YWHAZ/AKAP12/CCL14/CCL21/CD36/CX3CL1/EGF/FGF2/GAS6/OXTR/PDGFA/SPRY2/TF
BP	GO:0007595	lactation	0.0382537	VEGFA/CAV1/CDO1/OXTR/STAT5A
BP	GO:0060343	trabecula formation	0.0385809	COL1A1/RBP4/SFRP1/TGFBR3
BP	GO:2000050	regulation of non-canonical Wnt signaling pathway	0.0385809	DAAM2/GPC3/RSPO3/SFRP1
BP	GO:0062012	regulation of small molecule metabolic process	0.0386037	ACACB/AKR1C3/ANXA1/CAV1/CES1/FMO2/GPD1/KIT/LEP/MLXIPL/NR1H3/PDK4/PID1/PPARG/SLC4A4/SORBS1/TWIST1
BP	GO:0061458	reproductive system development	0.0389329	INHBA/MSH2/SDC1/SGPL1/SULF1/VEGFA/AKR1C3/ANXA1/BOK/CDKN1C/FZD4/KIT/LEP/RBP4/SFRP1/TESC
BP	GO:0044406	adhesion of symbiont to host	0.0389329	HSP90AB1/LRRC15/GAS6
BP	GO:1902667	regulation of axon guidance	0.0389329	VEGFA/ROBO3/TUBB2B
BP	GO:1905666	regulation of protein localization to endosome	0.0389329	ABHD17C/EZR/EGF
BP	GO:0097306	cellular response to alcohol	0.0389329	INHBA/AKR1C2/AKR1C3/CES1/GNAI1/GRAMD1C/PCK1/SFRP1
BP	GO:0016525	negative regulation of angiogenesis	0.0389329	CXCL10/PGK1/SULF1/CLDN5/ECSCR/HOXA5/NPR1/PPARG/SPRY2/TNMD
BP	GO:0072073	kidney epithelium development	0.0389329	SDC1/VEGFA/CD34/CITED1/EDNRB/FGF2/GPC3/IRX1/LAMB2/SFRP1
BP	GO:0055088	lipid homeostasis	0.0390018	ABCA5/AKR1C1/CAV1/CES1/FABP4/GPAM/GPIHBP1/LPL/MLXIPL/NR1H3/PPARG
BP	GO:0019932	second-messenger-mediated signaling	0.0393703	CXCR4/FCGR3A/VEGFA/APLNR/ATP1A2/CD36/DMD/EDNRB/GNAI1/GSTM2/NPR1/PDE2A/PDE7B/RAPGEF3/RCAN2/TMEM100
BP	GO:0045860	positive regulation of protein kinase activity	0.0393703	EZH2/FCGR1A/HSP90AB1/TPX2/VEGFA/CCL21/CLU/EGF/FGF2/GAS6/GHR/KIT/LEP/PDGFA/RELN
BP	GO:0019432	triglyceride biosynthetic process	0.0408692	GPAM/NR1H3/PCK1/SLC27A1/THRSP
BP	GO:0022617	extracellular matrix disassembly	0.0418134	FAP/MMP11/MMP13/MMP3/MMP9/ADAMTS5
BP	GO:0090303	positive regulation of wound healing	0.0418134	ARFGEF1/CLDN3/CXCR4/PLAU/ANXA1/CD36
BP	GO:2000181	negative regulation of blood vessel morphogenesis	0.0420117	CXCL10/PGK1/SULF1/CLDN5/ECSCR/HOXA5/NPR1/PPARG/SPRY2/TNMD
BP	GO:0010951	negative regulation of endopeptidase activity	0.042128	CST1/IFI6/MMP9/PLAUR/SERPINH1/SIAH2/VEGFA/GAS6/TIMP4
BP	GO:0010884	positive regulation of lipid storage	0.042128	ACACB/CD36/CIDEA/LPL
BP	GO:0031639	plasminogen activation	0.042128	PGK1/PLAU/PLAUR/CLEC3B
BP	GO:0042730	fibrinolysis	0.042128	FAP/PLAU/PLAUR/PROS1
BP	GO:0051984	positive regulation of chromosome segregation	0.042128	CCNB1/CDK1/NCAPD2/SMC4
BP	GO:0051279	regulation of release of sequestered calcium ion into cytosol	0.0424182	CXCL10/CXCL9/APLNR/ATP1A2/CX3CL1/DMD/GSTM2
BP	GO:1901343	negative regulation of vasculature development	0.0430995	CXCL10/PGK1/SULF1/CLDN5/ECSCR/HOXA5/NPR1/PPARG/SPRY2/TNMD
BP	GO:0010631	epithelial cell migration	0.0430995	FAP/MMP9/S100P/VEGFA/ACVRL1/ANXA1/CDH5/DAAM2/EGF/ENPP2/FGF2/KIT/MEOX2/MMRN2/PPARG/PTN/STAT5A/TNFSF12
BP	GO:0032412	regulation of monoatomic ion transmembrane transporter activity	0.0430995	MMP9/PPIF/VMP1/ATP1A2/CAV1/DMD/FHL1/FXYD1/GSTM2/RELN/SCN4B/STAC2/TESC
BP	GO:0051224	negative regulation of protein transport	0.0430995	CDK5/LYPLA1/RSAD2/ACVR1C/APOD/CD36/NR1H3/PKDCC/SFRP1
BP	GO:1990266	neutrophil migration	0.0430995	BSG/CXCL10/CXCL9/MDK/CCL14/CCL21/CX3CL1/CXCL2/SAA1
BP	GO:0016032	viral process	0.0430995	APOBEC3B/BSG/CDK1/CXCR4/HSP90AB1/KPNA2/LRRC15/OAS1/P4HB/PARP9/RSAD2/SLC52A2/TOP2A/TRIM59/CAV1/CAV2/GAS6/PC/TRIM68/ZNF502
BP	GO:0032623	interleukin-2 production	0.0430995	EZR/LAPTM5/PNP/ANXA1/CD34/SPTBN1
BP	GO:0032663	regulation of interleukin-2 production	0.0430995	EZR/LAPTM5/PNP/ANXA1/CD34/SPTBN1
BP	GO:0051893	regulation of focal adhesion assembly	0.0430995	VEGFA/ACVRL1/APOD/FAM107A/GPM6B/SFRP1
BP	GO:0090109	regulation of cell-substrate junction assembly	0.0430995	VEGFA/ACVRL1/APOD/FAM107A/GPM6B/SFRP1
BP	GO:1904062	regulation of monoatomic cation transmembrane transport	0.0430995	CXCL10/CXCL9/MMP9/PPIF/VMP1/APLNR/ATP1A2/CAV1/CX3CL1/DMD/FHL1/FXYD1/GSTM2/SCN4B/STAC2/TESC
BP	GO:0006066	alcohol metabolic process	0.0430995	GCH1/HSD17B6/ABCA5/ACSS2/ADH1B/ADH1C/AKR1C1/AKR1C2/AKR1C3/ALDH1A2/CES1/EDNRB/FGF2/GPD1/LEP/LIPE/PCK1/RBP4
BP	GO:0032963	collagen metabolic process	0.0430995	COL1A1/FAP/INHBA/MMP11/MMP13/MMP3/MMP9/SERPINH1
BP	GO:1901890	positive regulation of cell junction assembly	0.0430995	CLDN3/VEGFA/CAV1/CLDN5/LRRN3/NTRK2/OXTR/SFRP1
BP	GO:0015718	monocarboxylic acid transport	0.0430995	LYPLA1/AKR1C1/ANXA1/CD36/CES1/FABP4/LEP/PPARG/RBP7/SLC16A7/SLC27A1
BP	GO:0034612	response to tumor necrosis factor	0.0430995	COL1A1/GCH1/LAPTM5/AKAP12/CCDC3/CCL14/CCL21/CX3CL1/FABP4/GAS6/GPD1/PCK1/PID1/SFRP1
BP	GO:0043010	camera-type eye development	0.0431107	INHBA/VEGFA/ACVRL1/ALDH1A2/ARHGEF15/CDKN1C/CRYAB/CRYBG3/EFEMP1/FGF2/FZD4/LAMB2/NES/NTRK2/RBP4/SPRY2/TWIST1
BP	GO:0050920	regulation of chemotaxis	0.0433333	CXCL10/CXCR4/MDK/S100A14/VEGFA/CCL21/FGF2/GAS6/PTN/RARRES2/ROBO3/SEMA3G/TUBB2B
BP	GO:0007015	actin filament organization	0.0436927	ARF1/ARFGEF1/EZR/MARCKSL1/SPATC1L/TAGLN2/ARHGEF15/CCL21/CNN1/CX3CL1/DAAM2/ESAM/FAM107A/KANK3/LMOD1/RAPGEF3/SFRP1/SORBS1/SPTBN1/SYNPO2/TF
BP	GO:0052548	regulation of endopeptidase activity	0.0436927	APH1A/CST1/IFI6/LAPTM5/MMP9/PLAUR/PSENEN/SERPINH1/SIAH2/VEGFA/ACVR1C/BOK/GAS6/PPARG/TIMP4
BP	GO:0044703	multi-organism reproductive process	0.0436927	BSG/GJB2/MMP9/SPP1/TMED2/VEGFA/VMP1/ACVR1C/LEP/OXTR/PTN/TAC1
BP	GO:0009214	cyclic nucleotide catabolic process	0.0436927	PDE2A/PDE7B/PDE9A
BP	GO:0010745	negative regulation of macrophage derived foam cell differentiation	0.0436927	ABCA5/NR1H3/PPARG
BP	GO:0060330	regulation of response to type II interferon	0.0436927	PARP9/NR1H3/PPARG
BP	GO:0060334	regulation of type II interferon-mediated signaling pathway	0.0436927	PARP9/NR1H3/PPARG
BP	GO:0070141	response to UV-A	0.0436927	MMP3/MMP9/MME
BP	GO:0031667	response to nutrient levels	0.0436927	COL1A1/CXCL10/RMI1/SPP1/TYMS/YWHAZ/ACACB/ACVR1C/AKR1C3/ALDH1A2/CCL28/FAM107A/GABARAPL1/GAS6/GHR/LEP/LPL/MLXIPL/PCK1/PDK4/PPARG/SFRP1
BP	GO:0090132	epithelium migration	0.0441304	FAP/MMP9/S100P/VEGFA/ACVRL1/ANXA1/CDH5/DAAM2/EGF/ENPP2/FGF2/KIT/MEOX2/MMRN2/PPARG/PTN/STAT5A/TNFSF12
BP	GO:0007173	epidermal growth factor receptor signaling pathway	0.0441508	GPRC5A/IFI6/MMP9/PLAUR/EFEMP1/EGF/PIGR/SPRY2
BP	GO:0071695	anatomical structure maturation	0.0442866	TRIP13/TYMS/VEGFA/ACVRL1/ALDH1A2/CCL21/CDH5/CDKN1C/CX3CL1/EDNRB/HOXA5/LEP/PPARG/ZBTB16
BP	GO:0019433	triglyceride catabolic process	0.0442866	GPIHBP1/LIPE/LPL/MGLL
BP	GO:0031100	animal organ regeneration	0.0442866	CDK1/EZH2/PCNA/TYMS/GAS6/TGFBR3
BP	GO:0048247	lymphocyte chemotaxis	0.0442866	CXCL10/CCL14/CCL21/CX3CL1/GAS6/SAA1
BP	GO:0034103	regulation of tissue remodeling	0.0442866	MDK/SPP1/LEP/PDK4/PPARG/SFRP1/TF
BP	GO:0048041	focal adhesion assembly	0.0442866	VEGFA/ACVRL1/APOD/FAM107A/GPM6B/SFRP1/SORBS1
BP	GO:2000241	regulation of reproductive process	0.0442866	CDC20/INHBA/SULF1/TRIP13/VEGFA/ACVR1C/EDNRB/KIT/OXTR/PTGDS/SFRP1/STXBP1
BP	GO:0051960	regulation of nervous system development	0.0442866	CDK5/CXCR4/EZH2/FN1/MDK/SPP1/VCAN/VEGFA/CX3CL1/DAAM2/FGF2/FZD4/JAM2/KIT/LRRN3/MME/NTRK2/OXTR/PTN/RELN/SEMA3G
BP	GO:0030574	collagen catabolic process	0.0442866	FAP/MMP11/MMP13/MMP3/MMP9
BP	GO:1905475	regulation of protein localization to membrane	0.0442866	CDK5/EZR/LRRC15/LYPLA1/TMED2/GPC3/PID1/PKDCC/SORBS1/SPTBN1/STAC2
BP	GO:0051962	positive regulation of nervous system development	0.0447123	CXCR4/FN1/MDK/VCAN/VEGFA/CX3CL1/FGF2/FZD4/KIT/LRRN3/MME/NTRK2/OXTR/PTN/RELN
BP	GO:0048762	mesenchymal cell differentiation	0.0447123	COL1A1/EZH2/FN1/MDK/ALDH1A2/EDNRB/IL17RD/NOTCH4/SEMA3G/SFRP1/SPRY2/TGFBR3/TMEM100/TWIST1
BP	GO:0060828	regulation of canonical Wnt signaling pathway	0.0447123	COL1A1/CTHRC1/MDK/SIAH2/TMEM9/CAV1/DAAM2/EGF/FGF2/GPC3/IGFBP6/LGR6/RSPO3/SFRP1
BP	GO:0048754	branching morphogenesis of an epithelial tube	0.0447123	MDK/VEGFA/CITED1/EGF/FGF2/GPC3/HOXA5/NOTCH4/RASIP1/SPRY2
BP	GO:0001819	positive regulation of cytokine production	0.0460917	FCGR3A/LAPTM5/MAPK13/MDK/OAS1/PNP/RAD21/RSAD2/SULF1/AKAP12/ANXA1/ARID5A/CD34/CD36/CLU/CX3CL1/KIT/LEP/LPL/SAA1/SPTBN1/TWIST1
BP	GO:0032370	positive regulation of lipid transport	0.0462458	SPP1/ABCA5/ABCA8/CAV1/CES1/NR1H3/PPARG
BP	GO:0007043	cell-cell junction assembly	0.046442	CLDN3/CLDN7/GJB2/APLNR/CAV1/CDH5/CLDN5/CLDN8/ESAM/TLN2
BP	GO:0051051	negative regulation of transport	0.0465773	CDK5/INHBA/LYPLA1/MMP9/PPIF/RSAD2/ACVR1C/ANXA1/APOD/ATP1A2/CAV1/CD36/CRYAB/EGF/GPM6B/GSTM2/LEP/NR1H3/PID1/PKDCC/SFRP1
BP	GO:1900271	regulation of long-term synaptic potentiation	0.0473899	FAM107A/MME/PDE9A/PTN/RELN
BP	GO:2001239	regulation of extrinsic apoptotic signaling pathway in absence of ligand	0.0473899	IFI6/INHBA/CX3CL1/PPP2R1B/SRPX
BP	GO:0006720	isoprenoid metabolic process	0.0473899	HSD17B6/ADH1B/ADH1C/AKR1C1/AKR1C3/ALDH1A2/LIPE/RARRES2/RBP4
BP	GO:0030879	mammary gland development	0.0473899	VEGFA/CAV1/CDO1/EGF/FGF2/HOXA5/NOTCH4/OXTR/STAT5A
BP	GO:1904950	negative regulation of establishment of protein localization	0.0473899	CDK5/LYPLA1/RSAD2/ACVR1C/APOD/CD36/NR1H3/PKDCC/SFRP1
BP	GO:0090130	tissue migration	0.0476718	FAP/MMP9/S100P/VEGFA/ACVRL1/ANXA1/CDH5/DAAM2/EGF/ENPP2/FGF2/KIT/MEOX2/MMRN2/PPARG/PTN/STAT5A/TNFSF12
BP	GO:1905820	positive regulation of chromosome separation	0.0480209	CDC20/NCAPD2/SMC4/UBE2C
BP	GO:0044403	biological process involved in symbiotic interaction	0.0482368	ALYREF/BSG/CDK1/CXCR4/FN1/HSP90AB1/LRRC15/P4HB/SLC52A2/TRIM59/CAV1/CAV2/GAS6/PC/TRIM68/ZNF502
BP	GO:0071356	cellular response to tumor necrosis factor	0.0490072	COL1A1/LAPTM5/AKAP12/CCDC3/CCL14/CCL21/CX3CL1/FABP4/GAS6/GPD1/PCK1/PID1/SFRP1
BP	GO:0048565	digestive tract development	0.0490781	TYMS/ALDH1A2/EDNRB/HOXA5/KIT/OXTR/PKDCC/RARRES2/SFRP1
BP	GO:0009263	deoxyribonucleotide biosynthetic process	0.0490781	RRM2/TYMS/AK5
BP	GO:0009265	2'-deoxyribonucleotide biosynthetic process	0.0490781	RRM2/TYMS/AK5
BP	GO:0010889	regulation of sequestering of triglyceride	0.0490781	CIDEA/LPL/PPARG
BP	GO:0034501	protein localization to kinetochore	0.0490781	CDK1/KNTC1/ZWILCH
BP	GO:0036376	sodium ion export across plasma membrane	0.0490781	ATP1A2/FXYD1/SLC4A4
BP	GO:0046385	deoxyribose phosphate biosynthetic process	0.0490781	RRM2/TYMS/AK5
BP	GO:1903083	protein localization to condensed chromosome	0.0490781	CDK1/KNTC1/ZWILCH
BP	GO:2000052	positive regulation of non-canonical Wnt signaling pathway	0.0490781	GPC3/RSPO3/SFRP1
BP	GO:0022898	regulation of transmembrane transporter activity	0.0496109	MMP9/PPIF/VMP1/ATP1A2/CAV1/DMD/FHL1/FXYD1/GSTM2/RELN/SCN4B/STAC2/TESC
BP	GO:0015711	organic anion transport	0.0496923	LYPLA1/SLC25A32/SLC25A39/SLC35B1/SLC52A2/AKR1C1/ANXA1/ATP1A2/CA4/CD36/CES1/FABP4/LEP/NTRK2/PPARG/RBP7/SLC16A7/SLC27A1/SLC4A4/STXBP1
BP	GO:0043406	positive regulation of MAP kinase activity	0.0498055	EZH2/VEGFA/EGF/FGF2/GHR/KIT/PDGFA
BP	GO:0030261	chromosome condensation	0.0498881	CDK1/NCAPD2/NUSAP1/SMC4/TOP2A
CC	GO:0062023	collagen-containing extracellular matrix	4.77372e-08	COL11A1/COL12A1/COL1A1/COL5A2/COMP/CTHRC1/FN1/LRRC15/MDK/MFAP2/MMP9/SERPINH1/SULF1/VCAN/ADAMTS5/ANXA1/CLEC3B/CLU/COL6A6/DPT/EFEMP1/EGFL7/EGFLAM/GPC3/ITIH5/LAMB2/LAMB3/MMRN2/RARRES2/SFRP1/SOD3/SRPX/TINAGL1/VIT/VWF
CC	GO:0005811	lipid droplet	0.000175826	RSAD2/AIFM2/AQP7/CAV1/CES1/CIDEA/CIDEC/FABP4/G0S2/GIMAP7/LIPE/PLIN1/PLIN4
CC	GO:0031091	platelet alpha granule	0.00114555	FN1/VEGFA/CD36/CFD/CLU/EGF/GAS6/PDGFA/PROS1/STXBP1/VWF
CC	GO:0005788	endoplasmic reticulum lumen	0.00148942	CALU/COL11A1/COL12A1/COL1A1/COL5A2/ERP27/FN1/P4HB/PLAUR/SERPINH1/SPP1/VCAN/ADAMTS5/CES1/CHRDL1/CLU/GAS6/GPC3/LAMB2/PDGFA/TF
CC	GO:0031093	platelet alpha granule lumen	0.00195234	FN1/VEGFA/CFD/CLU/EGF/GAS6/PDGFA/PROS1/VWF
CC	GO:0034774	secretory granule lumen	0.00418147	CCT2/FN1/HSP90AB1/LYZ/NEU1/PNP/PSMD12/S100P/VEGFA/ALDOC/CFD/CLEC3B/CLU/EGF/GAS6/PDGFA/PROS1/RARRES2/TF/VWF
CC	GO:0060205	cytoplasmic vesicle lumen	0.00418147	CCT2/FN1/HSP90AB1/LYZ/NEU1/PNP/PSMD12/S100P/VEGFA/ALDOC/CFD/CLEC3B/CLU/EGF/GAS6/PDGFA/PROS1/RARRES2/TF/VWF
CC	GO:0031983	vesicle lumen	0.00418147	CCT2/FN1/HSP90AB1/LYZ/NEU1/PNP/PSMD12/S100P/VEGFA/ALDOC/CFD/CLEC3B/CLU/EGF/GAS6/PDGFA/PROS1/RARRES2/TF/VWF
CC	GO:0009897	external side of plasma membrane	0.00506947	CXCL10/CXCL9/CXCR4/FCGR1A/FCGR3A/MICB/P4HB/PLAU/PLAUR/SDC1/BTNL9/CA4/CD248/CD34/CD36/CDH5/GHR/GPIHBP1/ITGA7/KIT/LIFR/TGFBR3
CC	GO:0016327	apicolateral plasma membrane	0.00530646	CLDN3/CLDN7/CLDN5/CLDN8/PALM
CC	GO:0045178	basal part of cell	0.00940052	BSG/CLDN7/EZR/FAP/MAP7/ABCA8/ANXA1/AQP7/CD300LG/CD34/CLDN8/GPIHBP1/KRT14/PALM/SLC16A7/SLC27A1/SLC4A4/TF
CC	GO:0045121	membrane raft	0.0131183	EZR/MAL2/PGK1/SERPINH1/SULF1/ATP1A2/CAV1/CAV2/CD36/DMD/EHD2/FXYD1/GPM6B/LIPE/MME/PPP2R1B/SORBS1
CC	GO:0098857	membrane microdomain	0.0131183	EZR/MAL2/PGK1/SERPINH1/SULF1/ATP1A2/CAV1/CAV2/CD36/DMD/EHD2/FXYD1/GPM6B/LIPE/MME/PPP2R1B/SORBS1
CC	GO:0030055	cell-substrate junction	0.0142453	ARF1/BSG/EZR/FAP/P4HB/PLAU/PLAUR/YWHAZ/AKAP12/ANXA1/CAV1/CAV2/CNN1/DMD/FAM107A/FHL1/LIMS2/MME/SORBS1/SYNPO2/TLN2/TNS1
CC	GO:0000152	nuclear ubiquitin ligase complex	0.0142453	BUB1B/CBX4/CDC20/UBE2C/UBE2S/CBX7
CC	GO:0098637	protein complex involved in cell-matrix adhesion	0.0142757	PLAU/PLAUR/LAMB2/MMRN2
CC	GO:0005901	caveola	0.0142926	ATP1A2/CAV1/CAV2/CD36/EHD2/FXYD1/LIPE/SORBS1
CC	GO:0005925	focal adhesion	0.0203795	ARF1/BSG/EZR/FAP/P4HB/PLAU/PLAUR/YWHAZ/AKAP12/ANXA1/CAV1/CAV2/CNN1/FAM107A/FHL1/LIMS2/MME/SORBS1/SYNPO2/TLN2/TNS1
CC	GO:0009925	basal plasma membrane	0.0208939	BSG/CLDN7/EZR/MAP7/ABCA8/ANXA1/AQP7/CD300LG/CD34/CLDN8/GPIHBP1/PALM/SLC16A7/SLC27A1/SLC4A4/TF
CC	GO:0044853	plasma membrane raft	0.0252039	EZR/ATP1A2/CAV1/CAV2/CD36/EHD2/FXYD1/LIPE/SORBS1
CC	GO:0005680	anaphase-promoting complex	0.0254239	BUB1B/CDC20/UBE2C/UBE2S
CC	GO:0045171	intercellular bridge	0.0256576	PRC1/TMEM9/TPX2/CD34/EHD2/GSTM2/GSTM5/TUBB2B
CC	GO:0042383	sarcolemma	0.0308763	BSG/ANXA1/ATP1A2/CAV1/CAV2/DMD/FXYD1/PDE9A/STAC2/SYNM
CC	GO:0098636	protein complex involved in cell adhesion	0.0355818	PLAU/PLAUR/ITGA7/JAM2/LAMB2/MMRN2
CC	GO:0005583	fibrillar collagen trimer	0.0384992	COL11A1/COL1A1/COL5A2
CC	GO:0098643	banded collagen fibril	0.0384992	COL11A1/COL1A1/COL5A2
MF	GO:0005539	glycosaminoglycan binding	3.69022e-06	COL11A1/COMP/CXCL10/FN1/MDK/SULF1/VCAN/VEGFA/ADAMTS5/CLEC3B/EGFLAM/EVA1C/FGF2/LGR6/LPL/LYVE1/PCOLCE2/PTN/RSPO3/SAA1/SFRP1/SOD3/TGFBR3/VIT
MF	GO:1901681	sulfur compound binding	6.12111e-06	COL11A1/COMP/CXCL10/FN1/MDK/RRM2/VEGFA/ACACB/ADAMTS5/CD34/CLEC3B/EVA1C/FGF2/LGR6/LPL/MOCS1/PC/PCOLCE2/PTN/RSPO3/SAA1/SFRP1/SOD3/TF/TGFBR3
MF	GO:0008201	heparin binding	1.21026e-05	COL11A1/COMP/CXCL10/FN1/MDK/VEGFA/ADAMTS5/CLEC3B/EVA1C/FGF2/LGR6/LPL/PCOLCE2/PTN/RSPO3/SAA1/SFRP1/SOD3/TGFBR3
MF	GO:0005201	extracellular matrix structural constituent	2.27253e-05	COL11A1/COL12A1/COL1A1/COL5A2/COMP/CTHRC1/FN1/MFAP2/VCAN/COL6A6/DPT/EFEMP1/LAMB2/LAMB3/MMRN2/SRPX/TINAGL1/VWF
MF	GO:0033293	monocarboxylic acid binding	0.000453062	ACACB/AKR1C1/AKR1C2/AKR1C3/CD36/FABP4/GSTM2/PC/PPARG/PTGDS/RBP7
MF	GO:0005178	integrin binding	0.000650462	COMP/FAP/FN1/P4HB/SPP1/ADAMTS5/CX3CL1/FGF2/ICAM2/ITGA7/JAM2/LAMB2/PTN/TLN2/VWF
MF	GO:0043177	organic acid binding	0.00133905	COL11A1/MDK/TYMS/ACACB/AKR1C1/AKR1C2/AKR1C3/CD36/FABP4/GSTM2/HBA1/HBB/PC/PCK1/PPARG/PTGDS/RBP7
MF	GO:0019838	growth factor binding	0.00231355	COL1A1/ACVR1C/ACVRL1/CD36/CHRDL1/GHR/IGFBP6/KIT/KLB/LIFR/NTRK2/PDGFA/TGFBR3
MF	GO:0001664	G protein-coupled receptor binding	0.00254602	CTHRC1/CXCL10/CXCL9/S100A14/TMED2/CCL14/CCL21/CCL28/CNRIP1/CX3CL1/CXCL2/EDNRB/GNAI1/NES/PALM/RSPO3/SAA1/SFRP1/TAC1/ZBTB16
MF	GO:0005518	collagen binding	0.00270388	COMP/FN1/LRRC15/MMP13/MMP9/SERPINH1/PCOLCE2/PDGFA/VWF
MF	GO:0050840	extracellular matrix binding	0.00332585	COL11A1/LRRC15/SPP1/VEGFA/ADAMTS5/CD248/OLFML2A/TINAGL1
MF	GO:0042379	chemokine receptor binding	0.00444359	CXCL10/CXCL9/S100A14/CCL14/CCL21/CCL28/CX3CL1/CXCL2/NES
MF	GO:0031406	carboxylic acid binding	0.00487085	COL11A1/MDK/TYMS/ACACB/AKR1C1/AKR1C2/AKR1C3/CD36/FABP4/GSTM2/PC/PCK1/PPARG/PTGDS/RBP7
MF	GO:0033218	amide binding	0.00809545	HLA-DQA1/HSP90AB1/INHBA/KDELR3/KPNA2/LAPTM4B/MICB/PPIF/TYMS/ACACB/CD36/CLU/CRYAB/EDNRB/FZD4/GHR/ITM2A/MME/NPR1/OXTR/PC/PPARG/VIPR1
MF	GO:0008009	chemokine activity	0.00809545	CXCL10/CXCL9/CCL14/CCL21/CCL28/CX3CL1/CXCL2
MF	GO:0019955	cytokine binding	0.0100531	COMP/CXCR4/ACKR1/ACVRL1/CD36/CHRDL1/FGF2/FZD4/GHR/KIT/LIFR/TGFBR3
MF	GO:0042277	peptide binding	0.0171165	HLA-DQA1/HSP90AB1/INHBA/KDELR3/KPNA2/MICB/PPIF/CD36/CLU/CRYAB/EDNRB/FZD4/GHR/ITM2A/MME/NPR1/OXTR/PPARG/VIPR1
MF	GO:0045236	CXCR chemokine receptor binding	0.0318225	CXCL10/CXCL9/CX3CL1/CXCL2
MF	GO:0017147	Wnt-protein binding	0.0340189	CTHRC1/APCDD1/FZD4/SFRP1/WIF1
MF	GO:0004303	estradiol 17-beta-dehydrogenase [NAD(P)] activity	0.0340189	HSD17B6/AKR1C1/AKR1C2/AKR1C3
MF	GO:0005504	fatty acid binding	0.0340189	CD36/FABP4/GSTM2/PPARG/PTGDS/RBP7
MF	GO:0005319	lipid transporter activity	0.0340189	VMP1/ABCA5/ABCA8/ABCA9/APOD/CD36/CIDEA/CIDEC/FABP4/GRAMD1C/RBP4/SLC27A1
MF	GO:0017046	peptide hormone binding	0.0357131	INHBA/EDNRB/GHR/NPR1/OXTR/VIPR1
MF	GO:0004745	NAD-retinol dehydrogenase activity	0.0363615	HSD17B6/ADH1B/ADH1C/AKR1C3
MF	GO:0032052	bile acid binding	0.0429198	AKR1C1/AKR1C2/AKR1C3
MF	GO:0005200	structural constituent of cytoskeleton	0.0453489	DMD/KRT14/KRT15/KRT5/PPL/SPTBN1/SYNM/TLN2/TUBB2B
MF	GO:0019215	intermediate filament binding	0.0485683	KRT14/NES/SYNM
MF	GO:0019911	structural constituent of myelin sheath	0.0485683	MAL2/GPM6B/PLLP
MF	GO:0030283	testosterone dehydrogenase [NAD(P)] activity	0.0485683	HSD17B6/AKR1C1/AKR1C3
MF	GO:0005212	structural constituent of eye lens	0.0485683	CRYAB/CRYBG3/HSPB2/HSPB6
MF	GO:0140311	protein sequestering activity	0.0485683	LAPTM5/LRRC15/YWHAZ/CAV1
