# Supplementary material for: Identification of a Potential PGK1 Inhibitor with the Suppression of Breast Cancer Cells Using Virtual Screening and Molecular Docking
Source: Pharmaceuticals (Basel). 2024 Dec 5;17(12):1636. doi: 10.3390/ph17121636 (PMC11676932; doi:10.3390/ph17121636)
Supplement: Supplementary file 1 [file pharmaceuticals-17-01636-s001.zip › Table S4.xlsx]

## Sheet: Sheet1
Table S4. Results of KEGG enrichment analysis.
ID	Description	p.adjust	geneID
hsa04512	ECM-receptor interaction	0.00191456	COL1A1/COMP/FN1/SDC1/SPP1/CD36/COL6A6/ITGA7/LAMB2/LAMB3/RELN/VWF
hsa03320	PPAR signaling pathway	0.00191456	AQP7/CD36/FABP4/LPL/NR1H3/PCK1/PLIN1/PLIN4/PPARG/SLC27A1/SORBS1
hsa04670	Leukocyte transendothelial migration	0.00337628	CLDN3/CLDN7/CXCR4/EZR/MAPK13/MMP9/CDH5/CLDN5/CLDN8/ESAM/GNAI1/JAM2/RAPGEF3
hsa04923	Regulation of lipolysis in adipocytes	0.00337628	ADCY4/AQP7/CIDEC/FABP4/GNAI1/LIPE/MGLL/NPR1/PLIN1
hsa04820	Cytoskeleton in muscle cells	0.00337628	COL11A1/COL1A1/COL5A2/COMP/FN1/SDC1/VCAN/ATP1A2/COL6A6/DAAM2/DMD/FHL1/ITGA7/LMOD1/MYBPC1/MYH11/SPTBN1/SYNPO2/TLN2
hsa04510	Focal adhesion	0.015123	COL1A1/COMP/FN1/SPP1/VEGFA/CAV1/CAV2/COL6A6/EGF/ITGA7/LAMB2/LAMB3/PDGFA/RELN/TLN2/VWF
hsa05205	Proteoglycans in cancer	0.015123	COL1A1/EZR/FN1/MAPK13/MMP9/PLAU/PLAUR/SDC1/VEGFA/CAV1/CAV2/FGF2/FZD4/GPC3/HSPB2/TWIST1
hsa04151	PI3K-Akt signaling pathway	0.016836	COL1A1/COMP/FN1/HSP90AB1/SPP1/VEGFA/YWHAZ/COL6A6/EGF/FGF2/GHR/GNG11/GNG7/ITGA7/KIT/LAMB2/LAMB3/NTRK2/PCK1/PDGFA/PPP2R1B/RELN/VWF
hsa05144	Malaria	0.0200492	COMP/SDC1/ACKR1/CD36/GYPC/HBA1/HBB
